# Supplementary material for: 3-Methyl­anilinium hydrogen phthalate
Source: Acta Crystallogr Sect E Struct Rep Online. 2011 Dec 23;68(Pt 1):o228. doi: 10.1107/S1600536811054353 (PMC3254560; doi:10.1107/S1600536811054353)
Supplement: Supplementary file 1 [file e-68-0o228-sup1.cif]

##############################################################################
#                                                                            #
# This CIF contains the data in a paper accepted for publication in          #
# Acta Crystallographica Section E. It conforms to the requirements of       #
# Notes for Authors for Acta Crystallographica Section E, and has been       #
# peer reviewed under the auspices of the IUCr Commission on Journals.       #
#                                                                            #
# Full details of the Crystallographic Information File format               #
# are given in the paper "The Crystallographic Information File (CIF):       #
# a New Standard Archive File for Crystallography" by S. R. Hall, F. H.      #
# Allen and I. D. Brown [Acta Cryst. (1991), A47, 655-685].                  #
#                                                                            #
# The current version of the core CIF dictionary is obtainable from          #
# ftp://ftp.iucr.org/pub/cif_core.dic.                                       #
#                                                                            #
# Software is freely available for graphical display of the structure(s)     #
# in this CIF. For information consult the CIF software page                 #
# http://www.iucr.org/resources/cif/software.                                #
#                                                                            #
# This file may be used for bona fide research purposes within the           #
# scientific community so long as proper attribution is given to the journal # 
# article from which it was obtained.                                        #
#                                                                            #
##############################################################################
data_I
_audit_creation_method     SHELXL-97
_chemical_name_systematic
;
3-methylanilinium 2-carboxybenzoate
;
_chemical_name_common
;
3-Methylanilinium hydrogen phthalate
;
_chemical_formula_moiety     'C7 H10 N +, C8 H5 O4 -'
_chemical_formula_sum     'C15 H15 N O4'
_chemical_formula_iupac     'C7 H10 N +, C8 H5 O4 -'
_chemical_formula_weight     273.28
_chemical_melting_point     413
_symmetry_cell_setting     monoclinic
_symmetry_space_group_name_H-M     'P 21/n'
_symmetry_space_group_name_Hall     '-P 2yn'
loop_
    _symmetry_equiv_pos_as_xyz
    'x, y, z'
    '-x+1/2, y+1/2, -z+1/2'
    '-x, -y, -z'
    'x-1/2, -y-1/2, z-1/2'
_cell_length_a     7.9325(16)
_cell_length_b     17.931(4)
_cell_length_c     19.575(4)
_cell_angle_alpha     90.00
_cell_angle_beta     93.37(3)
_cell_angle_gamma     90.00
_cell_volume     2779.5(10)
_cell_formula_units_Z     8
_cell_measurement_reflns_used     4906
_cell_measurement_theta_min     3.36
_cell_measurement_theta_max     24.99
_cell_measurement_temperature     293(2)
_exptl_crystal_description     block
_exptl_crystal_colour     colourless
_exptl_crystal_size_max     0.36
_exptl_crystal_size_mid     0.32
_exptl_crystal_size_min     0.28
_exptl_crystal_density_diffrn     1.306
_exptl_crystal_density_meas     ?
_exptl_crystal_density_method     'not measured'
_exptl_crystal_F_000     1152
_exptl_absorpt_coefficient_mu     0.095
_exptl_absorpt_correction_type     multi-scan
_exptl_absorpt_process_details     '(CrystalClear; Rigaku, 2005)'
_exptl_absorpt_correction_T_min     0.963
_exptl_absorpt_correction_T_max     0.971
_exptl_special_details     ?
_diffrn_ambient_temperature     293(2)
_diffrn_radiation_type     MoK\a
_diffrn_radiation_wavelength     0.71073
_diffrn_radiation_source     'fine-focus sealed tube'
_diffrn_radiation_monochromator     graphite
_diffrn_measurement_device_type     'Rigaku Mercury2'
_diffrn_measurement_method     \w
_diffrn_detector_area_resol_mean     13.6612
_diffrn_reflns_number     22962
_diffrn_reflns_av_R_equivalents     0.0899
_diffrn_reflns_av_sigmaI/netI     0.0728
_diffrn_reflns_theta_min     3.05
_diffrn_reflns_theta_max     24.99
_diffrn_reflns_theta_full     24.99
_diffrn_measured_fraction_theta_max     0.998
_diffrn_measured_fraction_theta_full     0.998
_diffrn_reflns_limit_h_min     -9
_diffrn_reflns_limit_h_max     9
_diffrn_reflns_limit_k_min     -21
_diffrn_reflns_limit_k_max     21
_diffrn_reflns_limit_l_min     -23
_diffrn_reflns_limit_l_max     23
_diffrn_standards_number     0
_diffrn_standards_interval_count     0
_diffrn_standards_interval_time     0
_diffrn_standards_decay_%     0
_refine_special_details
;
 Refinement of F^2^ against ALL reflections.  The weighted R-factor wR and
 goodness of fit S are based on F^2^, conventional R-factors R are based
 on F, with F set to zero for negative F^2^. The threshold expression of
 F^2^ > 2sigma(F^2^) is used only for calculating R-factors(gt) etc. and is
 not relevant to the choice of reflections for refinement.  R-factors based
 on F^2^ are statistically about twice as large as those based on F, and R-
 factors based on ALL data will be even larger.
;
_reflns_number_total     4906
_reflns_number_gt     2489
_reflns_threshold_expression     I>2sigma(I)
_refine_ls_structure_factor_coef     Fsqd
_refine_ls_matrix_type     full
_refine_ls_R_factor_all     0.1484
_refine_ls_R_factor_gt     0.0660
_refine_ls_wR_factor_gt     0.1365
_refine_ls_wR_factor_ref     0.1651
_refine_ls_goodness_of_fit_ref     1.030
_refine_ls_restrained_S_all     1.030
_refine_ls_number_reflns     4906
_refine_ls_number_parameters     368
_refine_ls_number_restraints     0
_refine_ls_number_constraints     ?
_refine_ls_hydrogen_treatment     constr
_refine_ls_weighting_scheme     calc
_refine_ls_weighting_details
                 'calc w=1/[\s^2^(Fo^2^)+(0.0672P)^2^] where P=(Fo^2^+2Fc^2^)/3'
_atom_sites_solution_hydrogens     geom
_atom_sites_solution_primary     direct
_atom_sites_solution_secondary     difmap
_refine_ls_shift/su_max     0.003
_refine_ls_shift/su_mean     0.000
_refine_diff_density_max     0.184
_refine_diff_density_min     -0.211
_refine_ls_extinction_method     'SHELXL97 (Sheldrick, 2008)'
_refine_ls_extinction_coef     0.0038(9)
_refine_ls_extinction_expression
                                  'Fc^*^=kFc[1+0.001xFc^2^\l^3^/sin(2\q)]^-1/4^'
loop_
    _atom_type_symbol
    _atom_type_description
    _atom_type_scat_dispersion_real
    _atom_type_scat_dispersion_imag
    _atom_type_scat_source
    'C' 'C' 0.0033 0.0016
                         'International Tables Vol C Tables 4.2.6.8 and 6.1.1.4'
    'H' 'H' 0.0000 0.0000
                         'International Tables Vol C Tables 4.2.6.8 and 6.1.1.4'
    'N' 'N' 0.0061 0.0033
                         'International Tables Vol C Tables 4.2.6.8 and 6.1.1.4'
    'O' 'O' 0.0106 0.0060
                         'International Tables Vol C Tables 4.2.6.8 and 6.1.1.4'
_computing_data_collection     'CrystalClear (Rigaku, 2005)'
_computing_cell_refinement     'CrystalClear (Rigaku, 2005)'
_computing_data_reduction     'CrystalClear (Rigaku, 2005)'
_computing_structure_solution     'SHELXS97 (Sheldrick, 2008)'
_computing_structure_refinement     'SHELXL97 (Sheldrick, 2008)'
_computing_molecular_graphics     'SHELXTL (Sheldrick, 2008)'
_computing_publication_material     'SHELXTL (Sheldrick, 2008)'
loop_
    _atom_site_type_symbol
    _atom_site_label
    _atom_site_fract_x
    _atom_site_fract_y
    _atom_site_fract_z
    _atom_site_U_iso_or_equiv
    _atom_site_adp_type
    _atom_site_calc_flag
    _atom_site_refinement_flags
    _atom_site_occupancy
    _atom_site_symmetry_multiplicity
    _atom_site_disorder_assembly
    _atom_site_disorder_group
    N N2 0.4142(3) 0.70027(13) 0.16189(12) 0.0493(7) Uani d . 1 1 . .
    H H2A 0.3797 0.7446 0.1761 0.074 Uiso calc R 1 1 . .
    H H2B 0.4874 0.6809 0.1932 0.074 Uiso calc R 1 1 . .
    H H2C 0.3258 0.6700 0.1556 0.074 Uiso calc R 1 1 . .
    N N1 -0.0859(3) 0.85234(13) 0.15519(12) 0.0471(7) Uani d . 1 1 . .
    H H1A -0.0165 0.8742 0.1865 0.071 Uiso calc R 1 1 . .
    H H1B -0.1163 0.8078 0.1704 0.071 Uiso calc R 1 1 . .
    H H1C -0.1773 0.8805 0.1473 0.071 Uiso calc R 1 1 . .
    O O2 0.8571(3) 0.14134(13) 0.23666(12) 0.0671(7) Uani d . 1 1 . .
    O O6 0.3588(3) 0.41675(12) 0.24495(12) 0.0680(7) Uani d . 1 1 . .
    O O3 0.8400(3) 0.02633(13) 0.17473(13) 0.0627(7) Uani d . 1 1 . .
    H H3 0.8455 0.0637 0.1989 0.094 Uiso calc R 1 1 . .
    O O4 0.6480(3) -0.04790(12) 0.13023(12) 0.0701(7) Uani d . 1 1 . .
    O O1 0.6943(3) 0.22617(13) 0.27712(13) 0.0703(7) Uani d . 1 1 . .
    O O5 0.2074(3) 0.32453(13) 0.27620(13) 0.0780(8) Uani d . 1 1 . .
    O O7 0.3337(3) 0.53387(12) 0.18671(13) 0.0626(7) Uani d . 1 1 . .
    H H7 0.3424 0.4936 0.2065 0.094 Uiso calc R 1 1 . .
    O O8 0.1401(3) 0.60431(12) 0.13895(12) 0.0676(7) Uani d . 1 1 . .
    C C10 0.0608(3) 0.41746(16) 0.21047(14) 0.0378(7) Uani d . 1 1 . .
    C C1 0.5594(4) 0.13815(16) 0.20140(14) 0.0399(8) Uani d . 1 1 . .
    C C15 0.0443(4) 0.48752(16) 0.17754(14) 0.0402(7) Uani d . 1 1 . .
    C C6 0.5481(4) 0.06991(16) 0.16526(15) 0.0401(7) Uani d . 1 1 . .
    C C22 0.0006(4) 0.84311(18) 0.09148(15) 0.0443(8) Uani d . 1 1 . .
    C C9 0.2169(4) 0.38404(18) 0.24608(16) 0.0459(8) Uani d . 1 1 . .
    C C11 -0.0827(4) 0.37315(18) 0.21255(16) 0.0522(9) Uani d . 1 1 . .
    H H11 -0.0725 0.3266 0.2333 0.063 Uiso calc R 1 1 . .
    C C2 0.4145(4) 0.18156(18) 0.20308(16) 0.0514(9) Uani d . 1 1 . .
    H H2 0.4205 0.2266 0.2266 0.062 Uiso calc R 1 1 . .
    C C7 0.6849(4) 0.01263(19) 0.15662(16) 0.0480(8) Uani d . 1 1 . .
    C C29 0.4959(4) 0.70911(18) 0.09736(16) 0.0469(8) Uani d . 1 1 . .
    C C8 0.7121(4) 0.17078(18) 0.24167(16) 0.0461(8) Uani d . 1 1 . .
    C C23 0.0200(4) 0.77319(18) 0.06485(17) 0.0517(9) Uani d . 1 1 . .
    H H23 -0.0179 0.7314 0.0876 0.062 Uiso calc R 1 1 . .
    C C3 0.2629(4) 0.1606(2) 0.17137(18) 0.0626(10) Uani d . 1 1 . .
    H H3A 0.1686 0.1912 0.1732 0.075 Uiso calc R 1 1 . .
    C C12 -0.2372(4) 0.3946(2) 0.18566(18) 0.0617(10) Uani d . 1 1 . .
    H H12 -0.3299 0.3631 0.1877 0.074 Uiso calc R 1 1 . .
    C C30 0.5465(4) 0.64590(19) 0.06421(17) 0.0558(9) Uani d . 1 1 . .
    H H30 0.5298 0.5994 0.0838 0.067 Uiso calc R 1 1 . .
    C C28 0.5197(4) 0.77878(19) 0.0716(2) 0.0651(10) Uani d . 1 1 . .
    H H28 0.4882 0.8211 0.0951 0.078 Uiso calc R 1 1 . .
    C C25 0.6213(5) 0.6503(3) 0.0026(2) 0.0732(11) Uani d . 1 1 . .
    C C14 -0.1142(4) 0.50854(19) 0.15125(16) 0.0567(9) Uani d . 1 1 . .
    H H14 -0.1270 0.5547 0.1300 0.068 Uiso calc R 1 1 . .
    C C13 -0.2539(4) 0.4634(2) 0.15549(18) 0.0662(10) Uani d . 1 1 . .
    H H13 -0.3591 0.4796 0.1379 0.079 Uiso calc R 1 1 . .
    C C5 0.3929(4) 0.04985(18) 0.13383(17) 0.0555(9) Uani d . 1 1 . .
    H H5 0.3842 0.0051 0.1099 0.067 Uiso calc R 1 1 . .
    C C21 0.0560(4) 0.9060(2) 0.06061(19) 0.0663(10) Uani d . 1 1 . .
    H H21 0.0413 0.9527 0.0800 0.080 Uiso calc R 1 1 . .
    C C19 0.1539(5) 0.8296(3) -0.02783(19) 0.0838(13) Uani d . 1 1 . .
    H H19 0.2068 0.8255 -0.0688 0.101 Uiso calc R 1 1 . .
    C C18 0.0977(4) 0.7657(2) 0.0029(2) 0.0682(11) Uani d . 1 1 . .
    C C4 0.2521(4) 0.0941(2) 0.13703(19) 0.0672(11) Uani d . 1 1 . .
    H H4 0.1497 0.0790 0.1159 0.081 Uiso calc R 1 1 . .
    C C20 0.1342(5) 0.8988(3) 0.0001(2) 0.0880(13) Uani d . 1 1 . .
    H H20 0.1736 0.9408 -0.0218 0.106 Uiso calc R 1 1 . .
    C C27 0.5930(5) 0.7842(3) 0.0088(3) 0.0940(15) Uani d . 1 1 . .
    H H27 0.6089 0.8306 -0.0109 0.113 Uiso calc R 1 1 . .
    C C26 0.6419(5) 0.7202(3) -0.0240(2) 0.0900(14) Uani d . 1 1 . .
    H H26 0.6907 0.7248 -0.0659 0.108 Uiso calc R 1 1 . .
    C C24 0.6775(6) 0.5823(3) -0.0342(2) 0.1177(18) Uani d . 1 1 . .
    H H24A 0.5976 0.5428 -0.0290 0.176 Uiso calc R 1 1 . .
    H H24B 0.7864 0.5670 -0.0152 0.176 Uiso calc R 1 1 . .
    H H24C 0.6846 0.5936 -0.0819 0.176 Uiso calc R 1 1 . .
    C C16 0.1788(4) 0.54521(18) 0.16718(16) 0.0465(8) Uani d . 1 1 . .
    C C17 0.1206(5) 0.6898(3) -0.0274(2) 0.1080(16) Uani d . 1 1 . .
    H H17A 0.0371 0.6821 -0.0642 0.162 Uiso calc R 1 1 . .
    H H17B 0.1080 0.6525 0.0072 0.162 Uiso calc R 1 1 . .
    H H17C 0.2313 0.6861 -0.0444 0.162 Uiso calc R 1 1 . .
loop_
    _atom_site_aniso_label
    _atom_site_aniso_U_11
    _atom_site_aniso_U_22
    _atom_site_aniso_U_33
    _atom_site_aniso_U_12
    _atom_site_aniso_U_13
    _atom_site_aniso_U_23
    N2 0.0534(17) 0.0370(15) 0.0571(17) 0.0049(13) -0.0004(14) 0.0010(13)
    N1 0.0494(16) 0.0363(15) 0.0553(17) -0.0015(13) -0.0004(13) 0.0001(13)
    O2 0.0426(14) 0.0666(16) 0.0910(18) 0.0052(13) -0.0060(13) -0.0292(14)
    O6 0.0423(14) 0.0593(15) 0.101(2) -0.0084(12) -0.0082(13) 0.0324(14)
    O3 0.0503(15) 0.0542(16) 0.0834(19) 0.0053(12) 0.0017(13) -0.0211(13)
    O4 0.0704(17) 0.0445(15) 0.0935(19) 0.0018(13) -0.0101(14) -0.0154(14)
    O1 0.0647(16) 0.0536(15) 0.0921(19) 0.0035(13) -0.0002(13) -0.0288(14)
    O5 0.0611(17) 0.0530(16) 0.119(2) -0.0025(13) -0.0001(15) 0.0312(16)
    O7 0.0471(15) 0.0452(14) 0.095(2) -0.0076(12) -0.0034(13) 0.0204(13)
    O8 0.0647(17) 0.0446(14) 0.0925(19) -0.0009(12) -0.0043(13) 0.0181(13)
    C10 0.0354(18) 0.0393(18) 0.0392(17) -0.0020(15) 0.0062(14) -0.0048(14)
    C1 0.0398(19) 0.0389(18) 0.0416(18) 0.0002(15) 0.0091(15) 0.0057(15)
    C15 0.0421(19) 0.0412(19) 0.0380(17) 0.0019(16) 0.0075(14) -0.0056(15)
    C6 0.0393(19) 0.0383(18) 0.0429(18) 0.0005(15) 0.0036(15) 0.0084(15)
    C22 0.0355(18) 0.053(2) 0.0440(19) 0.0000(16) -0.0028(15) 0.0059(17)
    C9 0.044(2) 0.042(2) 0.052(2) -0.0034(17) 0.0049(16) 0.0038(16)
    C11 0.048(2) 0.052(2) 0.057(2) -0.0032(18) 0.0058(17) 0.0013(17)
    C2 0.048(2) 0.049(2) 0.058(2) 0.0047(18) 0.0083(17) 0.0028(17)
    C7 0.049(2) 0.045(2) 0.050(2) -0.0040(18) 0.0025(16) 0.0032(17)
    C29 0.0395(19) 0.047(2) 0.053(2) -0.0051(16) -0.0031(16) 0.0107(17)
    C8 0.049(2) 0.0370(19) 0.052(2) 0.0021(17) 0.0058(17) -0.0005(16)
    C23 0.046(2) 0.050(2) 0.058(2) -0.0005(17) -0.0047(17) -0.0075(18)
    C3 0.040(2) 0.069(3) 0.080(3) 0.010(2) 0.0075(18) 0.011(2)
    C12 0.041(2) 0.072(3) 0.072(3) -0.011(2) 0.0047(18) -0.003(2)
    C30 0.059(2) 0.051(2) 0.058(2) -0.0056(19) 0.0037(18) 0.0004(19)
    C28 0.056(2) 0.051(2) 0.088(3) -0.0011(19) -0.001(2) 0.023(2)
    C25 0.065(3) 0.102(3) 0.053(2) -0.008(2) 0.006(2) -0.007(3)
    C14 0.047(2) 0.060(2) 0.062(2) 0.0070(19) -0.0002(18) 0.0053(18)
    C13 0.036(2) 0.087(3) 0.074(3) 0.009(2) -0.0050(18) 0.000(2)
    C5 0.048(2) 0.048(2) 0.069(2) -0.0042(18) -0.0068(18) 0.0001(18)
    C21 0.065(3) 0.060(2) 0.075(3) 0.000(2) 0.009(2) 0.019(2)
    C19 0.065(3) 0.139(4) 0.048(2) 0.017(3) 0.013(2) 0.016(3)
    C18 0.053(2) 0.095(3) 0.055(2) 0.018(2) -0.008(2) -0.020(2)
    C4 0.047(2) 0.070(3) 0.083(3) -0.003(2) -0.009(2) 0.005(2)
    C20 0.081(3) 0.105(4) 0.080(3) 0.006(3) 0.018(3) 0.035(3)
    C27 0.070(3) 0.097(4) 0.115(4) -0.007(3) 0.006(3) 0.065(3)
    C26 0.064(3) 0.137(4) 0.069(3) 0.000(3) 0.003(2) 0.028(3)
    C24 0.109(4) 0.149(4) 0.099(3) -0.023(3) 0.041(3) -0.058(3)
    C16 0.049(2) 0.044(2) 0.046(2) 0.0031(18) 0.0020(17) -0.0047(16)
    C17 0.103(4) 0.128(4) 0.092(3) 0.027(3) -0.002(3) -0.054(3)
_geom_special_details
;
 All esds (except the esd in the dihedral angle between two l.s. planes)
 are estimated using the full covariance matrix.  The cell esds are taken
 into account individually in the estimation of esds in distances, angles
 and torsion angles; correlations between esds in cell parameters are only
 used when they are defined by crystal symmetry.  An approximate (isotropic)
 treatment of cell esds is used for estimating esds involving l.s. planes.
;
loop_
    _geom_bond_atom_site_label_1
    _geom_bond_atom_site_label_2
    _geom_bond_site_symmetry_2
    _geom_bond_distance
    _geom_bond_publ_flag
    N2 C29 . 1.462(4) ?
    N2 H2A . 0.8900 ?
    N2 H2B . 0.8900 ?
    N2 H2C . 0.8900 ?
    N1 C22 . 1.468(4) ?
    N1 H1A . 0.8900 ?
    N1 H1B . 0.8900 ?
    N1 H1C . 0.8900 ?
    O2 C8 . 1.275(3) ?
    O6 C9 . 1.271(3) ?
    O3 C7 . 1.284(3) ?
    O3 H3 . 0.8200 ?
    O4 C7 . 1.230(3) ?
    O1 C8 . 1.225(3) ?
    O5 C9 . 1.223(3) ?
    O7 C16 . 1.281(3) ?
    O7 H7 . 0.8200 ?
    O8 C16 . 1.226(3) ?
    C10 C11 . 1.390(4) ?
    C10 C15 . 1.414(4) ?
    C10 C9 . 1.509(4) ?
    C1 C2 . 1.390(4) ?
    C1 C6 . 1.413(4) ?
    C1 C8 . 1.522(4) ?
    C15 C14 . 1.382(4) ?
    C15 C16 . 1.508(4) ?
    C6 C5 . 1.391(4) ?
    C6 C7 . 1.511(4) ?
    C22 C21 . 1.364(4) ?
    C22 C23 . 1.370(4) ?
    C11 C12 . 1.361(4) ?
    C11 H11 . 0.9300 ?
    C2 C3 . 1.373(4) ?
    C2 H2 . 0.9300 ?
    C29 C28 . 1.364(4) ?
    C29 C30 . 1.377(4) ?
    C23 C18 . 1.399(5) ?
    C23 H23 . 0.9300 ?
    C3 C4 . 1.368(4) ?
    C3 H3A . 0.9300 ?
    C12 C13 . 1.371(5) ?
    C12 H12 . 0.9300 ?
    C30 C25 . 1.377(5) ?
    C30 H30 . 0.9300 ?
    C28 C27 . 1.394(5) ?
    C28 H28 . 0.9300 ?
    C25 C26 . 1.372(5) ?
    C25 C24 . 1.496(5) ?
    C14 C13 . 1.379(4) ?
    C14 H14 . 0.9300 ?
    C13 H13 . 0.9300 ?
    C5 C4 . 1.375(4) ?
    C5 H5 . 0.9300 ?
    C21 C20 . 1.375(5) ?
    C21 H21 . 0.9300 ?
    C19 C20 . 1.367(5) ?
    C19 C18 . 1.381(5) ?
    C19 H19 . 0.9300 ?
    C18 C17 . 1.500(5) ?
    C4 H4 . 0.9300 ?
    C20 H20 . 0.9300 ?
    C27 C26 . 1.381(6) ?
    C27 H27 . 0.9300 ?
    C26 H26 . 0.9300 ?
    C24 H24A . 0.9600 ?
    C24 H24B . 0.9600 ?
    C24 H24C . 0.9600 ?
    C17 H17A . 0.9600 ?
    C17 H17B . 0.9600 ?
    C17 H17C . 0.9600 ?
loop_
    _geom_angle_atom_site_label_1
    _geom_angle_atom_site_label_2
    _geom_angle_atom_site_label_3
    _geom_angle_site_symmetry_1
    _geom_angle_site_symmetry_3
    _geom_angle
    _geom_angle_publ_flag
    C29 N2 H2A . . 109.5 ?
    C29 N2 H2B . . 109.5 ?
    H2A N2 H2B . . 109.5 ?
    C29 N2 H2C . . 109.5 ?
    H2A N2 H2C . . 109.5 ?
    H2B N2 H2C . . 109.5 ?
    C22 N1 H1A . . 109.5 ?
    C22 N1 H1B . . 109.5 ?
    H1A N1 H1B . . 109.5 ?
    C22 N1 H1C . . 109.5 ?
    H1A N1 H1C . . 109.5 ?
    H1B N1 H1C . . 109.5 ?
    C7 O3 H3 . . 109.5 ?
    C16 O7 H7 . . 109.5 ?
    C11 C10 C15 . . 117.8(3) ?
    C11 C10 C9 . . 114.2(3) ?
    C15 C10 C9 . . 127.9(3) ?
    C2 C1 C6 . . 117.9(3) ?
    C2 C1 C8 . . 114.0(3) ?
    C6 C1 C8 . . 128.1(3) ?
    C14 C15 C10 . . 118.0(3) ?
    C14 C15 C16 . . 113.4(3) ?
    C10 C15 C16 . . 128.5(3) ?
    C5 C6 C1 . . 118.3(3) ?
    C5 C6 C7 . . 113.4(3) ?
    C1 C6 C7 . . 128.3(3) ?
    C21 C22 C23 . . 122.8(3) ?
    C21 C22 N1 . . 117.5(3) ?
    C23 C22 N1 . . 119.7(3) ?
    O5 C9 O6 . . 119.4(3) ?
    O5 C9 C10 . . 119.8(3) ?
    O6 C9 C10 . . 120.8(3) ?
    C12 C11 C10 . . 123.2(3) ?
    C12 C11 H11 . . 118.4 ?
    C10 C11 H11 . . 118.4 ?
    C3 C2 C1 . . 122.6(3) ?
    C3 C2 H2 . . 118.7 ?
    C1 C2 H2 . . 118.7 ?
    O4 C7 O3 . . 119.0(3) ?
    O4 C7 C6 . . 119.5(3) ?
    O3 C7 C6 . . 121.4(3) ?
    C28 C29 C30 . . 121.9(3) ?
    C28 C29 N2 . . 119.8(3) ?
    C30 C29 N2 . . 118.3(3) ?
    O1 C8 O2 . . 120.9(3) ?
    O1 C8 C1 . . 119.4(3) ?
    O2 C8 C1 . . 119.7(3) ?
    C22 C23 C18 . . 118.9(3) ?
    C22 C23 H23 . . 120.6 ?
    C18 C23 H23 . . 120.6 ?
    C4 C3 C2 . . 119.3(3) ?
    C4 C3 H3A . . 120.4 ?
    C2 C3 H3A . . 120.4 ?
    C11 C12 C13 . . 118.9(3) ?
    C11 C12 H12 . . 120.5 ?
    C13 C12 H12 . . 120.5 ?
    C29 C30 C25 . . 121.2(3) ?
    C29 C30 H30 . . 119.4 ?
    C25 C30 H30 . . 119.4 ?
    C29 C28 C27 . . 117.6(4) ?
    C29 C28 H28 . . 121.2 ?
    C27 C28 H28 . . 121.2 ?
    C26 C25 C30 . . 116.9(4) ?
    C26 C25 C24 . . 121.0(4) ?
    C30 C25 C24 . . 122.1(4) ?
    C13 C14 C15 . . 122.3(3) ?
    C13 C14 H14 . . 118.8 ?
    C15 C14 H14 . . 118.8 ?
    C12 C13 C14 . . 119.7(3) ?
    C12 C13 H13 . . 120.1 ?
    C14 C13 H13 . . 120.1 ?
    C4 C5 C6 . . 122.1(3) ?
    C4 C5 H5 . . 119.0 ?
    C6 C5 H5 . . 119.0 ?
    C22 C21 C20 . . 118.5(4) ?
    C22 C21 H21 . . 120.7 ?
    C20 C21 H21 . . 120.7 ?
    C20 C19 C18 . . 122.1(4) ?
    C20 C19 H19 . . 119.0 ?
    C18 C19 H19 . . 119.0 ?
    C19 C18 C23 . . 117.9(4) ?
    C19 C18 C17 . . 122.1(4) ?
    C23 C18 C17 . . 120.0(4) ?
    C3 C4 C5 . . 119.8(3) ?
    C3 C4 H4 . . 120.1 ?
    C5 C4 H4 . . 120.1 ?
    C19 C20 C21 . . 119.8(4) ?
    C19 C20 H20 . . 120.1 ?
    C21 C20 H20 . . 120.1 ?
    C26 C27 C28 . . 119.7(4) ?
    C26 C27 H27 . . 120.1 ?
    C28 C27 H27 . . 120.1 ?
    C25 C26 C27 . . 122.6(4) ?
    C25 C26 H26 . . 118.7 ?
    C27 C26 H26 . . 118.7 ?
    C25 C24 H24A . . 109.5 ?
    C25 C24 H24B . . 109.5 ?
    H24A C24 H24B . . 109.5 ?
    C25 C24 H24C . . 109.5 ?
    H24A C24 H24C . . 109.5 ?
    H24B C24 H24C . . 109.5 ?
    O8 C16 O7 . . 118.8(3) ?
    O8 C16 C15 . . 119.5(3) ?
    O7 C16 C15 . . 121.6(3) ?
    C18 C17 H17A . . 109.5 ?
    C18 C17 H17B . . 109.5 ?
    H17A C17 H17B . . 109.5 ?
    C18 C17 H17C . . 109.5 ?
    H17A C17 H17C . . 109.5 ?
    H17B C17 H17C . . 109.5 ?
loop_
    _geom_hbond_atom_site_label_D
    _geom_hbond_atom_site_label_H
    _geom_hbond_atom_site_label_A
    _geom_hbond_site_symmetry_A
    _geom_hbond_distance_DH
    _geom_hbond_distance_HA
    _geom_hbond_distance_DA
    _geom_hbond_angle_DHA
    N2 H2A O5 2 0.89 1.87 2.739(3) 166
    N2 H2B O2 2_655 0.89 1.93 2.815(3) 178
    N2 H2C O8 . 0.89 1.90 2.789(3) 178
    N1 H1A O6 2 0.89 1.94 2.826(3) 177
    N1 H1B O1 2 0.89 1.91 2.784(3) 166
    N1 H1C O4 1_465 0.89 1.90 2.788(3) 172
    O3 H3 O2 . 0.82 1.58 2.392(3) 173
    O7 H7 O6 . 0.82 1.57 2.392(3) 180
_iucr_refine_instructions_details
;
TITL 2 in P2(1)/n
CELL 0.71073   7.9325  17.9315  19.5748  90.000  93.371  90.000
ZERR   8.00   0.0016   0.0036   0.0039   0.000   0.030   0.000
LATT 1
SYMM 0.5-X, 0.5+Y, 0.5-Z
SFAC C  H  N  O
UNIT 120 120 8 32
OMIT   0.00  50.00
L.S. 14
EXTI  0.00381
ACTA
BOND $H
FMAP 2
PLAN 20
EQIV $3 x-1, y+1, z
EQIV $2 -x+3/2, y+1/2, -z+1/2
EQIV $1 -x+1/2, y+1/2, -z+1/2
HTAB O7   O6
HTAB O3   O2
HTAB N1   O4_$3
HTAB N1   O1_$1
HTAB N1   O6_$1
HTAB N2   O8
HTAB N2   O2_$2
HTAB N2   O5_$1
WGHT  0.064500  0.000000
FVAR  0.226400
N2     3   0.414235  0.700270  0.161890 11.000000  0.053420  0.036960 =
           0.057090  0.000990 -0.000420  0.004850
AFIX 137
H2A    2   0.379725  0.744566  0.176092 11.000000 -1.500000
H2B    2   0.487428  0.680893  0.193222 11.000000 -1.500000
H2C    2   0.325807  0.669970  0.155642 11.000000 -1.500000
AFIX 0
N1     3  -0.085884  0.852338  0.155192 11.000000  0.049450  0.036270 =
           0.055320  0.000100 -0.000360 -0.001540
AFIX 137
H1A    2  -0.016539  0.874235  0.186474 11.000000 -1.500000
H1B    2  -0.116269  0.807847  0.170440 11.000000 -1.500000
H1C    2  -0.177306  0.880524  0.147293 11.000000 -1.500000
AFIX 0
O2     4   0.857114  0.141339  0.236660 11.000000  0.042610  0.066580 =
           0.091040 -0.029220 -0.006000  0.005240
O6     4   0.358813  0.416752  0.244947 11.000000  0.042320  0.059280 =
           0.100850  0.032370 -0.008200 -0.008390
O3     4   0.839962  0.026333  0.174726 11.000000  0.050340  0.054210 =
           0.083430 -0.021120  0.001700  0.005280
AFIX 147
H3     2   0.845463  0.063707  0.198892 11.000000 -1.500000
AFIX 0
O4     4   0.647972 -0.047901  0.130233 11.000000  0.070380  0.044540 =
           0.093460 -0.015350 -0.010120  0.001820
O1     4   0.694343  0.226171  0.277117 11.000000  0.064730  0.053570 =
           0.092150 -0.028750 -0.000220  0.003510
O5     4   0.207443  0.324535  0.276195 11.000000  0.061150  0.053040 =
           0.119240  0.031160 -0.000150 -0.002500
O7     4   0.333679  0.533874  0.186709 11.000000  0.047130  0.045170 =
           0.094740  0.020430 -0.003410 -0.007570
AFIX 147
H7     2   0.342411  0.493619  0.206475 11.000000 -1.500000
AFIX 0
O8     4   0.140070  0.604314  0.138950 11.000000  0.064730  0.044610 =
           0.092520  0.018060 -0.004270 -0.000870
C10    1   0.060767  0.417459  0.210466 11.000000  0.035400  0.039320 =
           0.039220 -0.004800  0.006170 -0.002000
C1     1   0.559397  0.138146  0.201401 11.000000  0.039780  0.038950 =
           0.041650  0.005670  0.009150  0.000240
C15    1   0.044291  0.487516  0.177535 11.000000  0.042090  0.041230 =
           0.037970 -0.005580  0.007540  0.001880
C6     1   0.548139  0.069914  0.165264 11.000000  0.039320  0.038260 =
           0.042890  0.008360  0.003630  0.000470
C22    1   0.000639  0.843114  0.091481 11.000000  0.035510  0.052600 =
           0.044050  0.005870 -0.002760 -0.000030
C9     1   0.216889  0.384035  0.246079 11.000000  0.044160  0.042140 =
           0.051540  0.003840  0.004940 -0.003410
C11    1  -0.082673  0.373149  0.212552 11.000000  0.047960  0.051650 =
           0.057180  0.001310  0.005790 -0.003230
AFIX 43
H11    2  -0.072538  0.326591  0.233322 11.000000 -1.200000
AFIX 0
C2     1   0.414503  0.181563  0.203082 11.000000  0.048490  0.048660 =
           0.057800  0.002750  0.008280  0.004730
AFIX 43
H2     2   0.420485  0.226626  0.226619 11.000000 -1.200000
AFIX 0
C7     1   0.684894  0.012629  0.156623 11.000000  0.048640  0.045200 =
           0.050090  0.003190  0.002520 -0.004000
C29    1   0.495949  0.709106  0.097358 11.000000  0.039510  0.047280 =
           0.053080  0.010720 -0.003100 -0.005150
C8     1   0.712054  0.170777  0.241665 11.000000  0.049390  0.036950 =
           0.052270 -0.000500  0.005850  0.002050
C23    1   0.019989  0.773187  0.064846 11.000000  0.046290  0.049950 =
           0.057840 -0.007470 -0.004730 -0.000450
AFIX 43
H23    2  -0.017940  0.731424  0.087567 11.000000 -1.200000
AFIX 0
C3     1   0.262899  0.160553  0.171371 11.000000  0.039610  0.069130 =
           0.079530  0.010860  0.007520  0.010460
AFIX 43
H3A    2   0.168615  0.191151  0.173222 11.000000 -1.200000
AFIX 0
C12    1  -0.237167  0.394633  0.185664 11.000000  0.040940  0.072480 =
           0.071990 -0.002940  0.004740 -0.010910
AFIX 43
H12    2  -0.329896  0.363149  0.187726 11.000000 -1.200000
AFIX 0
C30    1   0.546491  0.645900  0.064210 11.000000  0.059060  0.050730 =
           0.057530  0.000400  0.003720 -0.005620
AFIX 43
H30    2   0.529762  0.599419  0.083772 11.000000 -1.200000
AFIX 0
C28    1   0.519725  0.778778  0.071612 11.000000  0.055740  0.050760 =
           0.088160  0.023190 -0.000870 -0.001060
AFIX 43
H28    2   0.488203  0.821139  0.095126 11.000000 -1.200000
AFIX 0
C25    1   0.621331  0.650286  0.002641 11.000000  0.064900  0.102410 =
           0.052530 -0.006550  0.005520 -0.007970
C14    1  -0.114192  0.508544  0.151254 11.000000  0.046910  0.060220 =
           0.062480  0.005300 -0.000200  0.007020
AFIX 43
H14    2  -0.126991  0.554736  0.129976 11.000000 -1.200000
AFIX 0
C13    1  -0.253934  0.463430  0.155486 11.000000  0.036330  0.087450 =
           0.073970  0.000060 -0.005000  0.008570
AFIX 43
H13    2  -0.359143  0.479606  0.137939 11.000000 -1.200000
AFIX 0
C5     1   0.392950  0.049848  0.133830 11.000000  0.048180  0.048240 =
           0.069000  0.000070 -0.006780 -0.004200
AFIX 43
H5     2   0.384170  0.005081  0.109896 11.000000 -1.200000
AFIX 0
C21    1   0.056040  0.905975  0.060609 11.000000  0.064600  0.060170 =
           0.074600  0.019270  0.008800  0.000140
AFIX 43
H21    2   0.041290  0.952672  0.080050 11.000000 -1.200000
AFIX 0
C19    1   0.153905  0.829628 -0.027827 11.000000  0.065390  0.139440 =
           0.047740  0.015840  0.012980  0.016670
AFIX 43
H19    2   0.206807  0.825550 -0.068819 11.000000 -1.200000
AFIX 0
C18    1   0.097737  0.765659  0.002916 11.000000  0.053430  0.095110 =
           0.054860 -0.020310 -0.007640  0.018500
C4     1   0.252071  0.094127  0.137028 11.000000  0.047320  0.069730 =
           0.083040  0.005260 -0.008830 -0.002730
AFIX 43
H4     2   0.149714  0.078950  0.115898 11.000000 -1.200000
AFIX 0
C20    1   0.134206  0.898751  0.000085 11.000000  0.081120  0.104850 =
           0.079790  0.034630  0.018410  0.006170
AFIX 43
H20    2   0.173571  0.940783 -0.021805 11.000000 -1.200000
AFIX 0
C27    1   0.592985  0.784175  0.008781 11.000000  0.069630  0.097400 =
           0.114880  0.064790  0.005720 -0.007080
AFIX 43
H27    2   0.608852  0.830640 -0.010946 11.000000 -1.200000
AFIX 0
C26    1   0.641894  0.720230 -0.024040 11.000000  0.063930  0.136890 =
           0.069160  0.027740  0.003460  0.000060
AFIX 43
H26    2   0.690704  0.724760 -0.065890 11.000000 -1.200000
AFIX 0
C24    1   0.677489  0.582344 -0.034156 11.000000  0.108970  0.149330 =
           0.098750 -0.057960  0.040610 -0.023290
AFIX 137
H24A   2   0.597552  0.542834 -0.029027 11.000000 -1.500000
H24B   2   0.786384  0.567032 -0.015196 11.000000 -1.500000
H24C   2   0.684558  0.593581 -0.081853 11.000000 -1.500000
AFIX 0
C16    1   0.178807  0.545209  0.167184 11.000000  0.049340  0.043770 =
           0.046200 -0.004660  0.001960  0.003090
C17    1   0.120604  0.689757 -0.027373 11.000000  0.102680  0.128210 =
           0.092240 -0.054270 -0.001540  0.027330
AFIX 137
H17A   2   0.037148  0.682068 -0.064229 11.000000 -1.500000
H17B   2   0.107983  0.652487  0.007161 11.000000 -1.500000
H17C   2   0.231318  0.686135 -0.044437 11.000000 -1.500000
AFIX 0
HKLF 4
END
;
data_global
_journal_date_recd_electronic     2011-11-07
_journal_date_accepted     2011-12-17
_journal_name_full     'Acta Crystallographica, Section E'
_journal_year     2012
_journal_volume     68
_journal_issue      1
_journal_page_first     o228
_journal_page_last     o228
_journal_paper_category     QO
_journal_paper_doi     10.1107/S1600536811054353
_journal_coeditor_code     GK2431
_publ_contact_author_name     'Ming-Liang Liu'
_publ_contact_author_address
;
College of Chemistryand Chemical Engineering, Southeast University
Nanjing, 211189, People's Republic of China
;
_publ_contact_author_email     'jgsdxlml@163.com'
_publ_contact_author_fax     ?
_publ_contact_author_phone     ?
_publ_section_title
;
3-Methylanilinium hydrogen phthalate
;
loop_
    _publ_author_name
    _publ_author_footnote
    _publ_author_address
    'Liu, Ming-Liang' .
;
College of Chemistry and Chemical Engineering, Southeast University,
Nanjing 211189, People's Republic of China
;
