# Supplementary material for: 3-Methyl­anilinium hydrogen phthalate
Source: Acta Crystallogr Sect E Struct Rep Online. 2011 Dec 23;68(Pt 1):o228. doi: 10.1107/S1600536811054353 (PMC3254560; doi:10.1107/S1600536811054353)
Supplement: Supplementary file 2 [file e-68-0o228-Isup2.hkl]

# 
# h,k,l, Fc-squared, Fo-squared, sigma(Fo-squared) and status flag 
# 
data_I
_shelx_title ' 2 in P2(1)/n' 
_shelx_refln_list_code          4 
_shelx_F_calc_maximum      225.01 
_exptl_crystal_F_000      1152.00 
_reflns_d_resolution_high  0.8411 
 
loop_ 
 _symmetry_equiv_pos_as_xyz 
 'x, y, z' 
 '-x+1/2, y+1/2, -z+1/2' 
 '-x, -y, -z' 
 'x-1/2, -y-1/2, z-1/2' 
 
_cell_length_a     7.9325 
_cell_length_b    17.9315 
_cell_length_c    19.5748 
_cell_angle_alpha  90.000 
_cell_angle_beta   93.371 
_cell_angle_gamma  90.000 
 
_shelx_F_squared_multiplier     1.000 
 
loop_ 
 _refln_index_h 
 _refln_index_k 
 _refln_index_l 
 _refln_F_squared_calc 
 _refln_F_squared_meas 
 _refln_F_squared_sigma 
 _refln_observed_status 
   2   0   0      450.93      279.38    104.26 o 
   4   0   0     3782.94     3816.19    292.62 o 
   6   0   0       30.54       35.37     15.29 o 
   8   0   0       39.12       32.27     19.99 o 
   2   1   0    15654.76    16645.42    163.98 o 
   3   1   0      323.76      363.35     13.25 o 
   4   1   0      366.11      354.20     16.17 o 
   5   1   0        8.85        1.25      7.90 o 
   6   1   0     1481.90     1632.49     52.95 o 
   7   1   0      973.53      895.05     42.33 o 
   8   1   0      145.54      144.74     24.86 o 
   9   1   0        7.86       26.88     18.23 o 
   1   2   0      876.70      933.36     15.08 o 
   2   2   0     6997.54     6694.43     96.94 o 
   3   2   0      255.35      287.89     11.86 o 
   4   2   0     1239.16     1226.49     27.38 o 
   5   2   0      172.34      225.19     14.31 o 
   6   2   0      138.69      193.36     17.98 o 
   7   2   0      867.98      808.25     35.51 o 
   8   2   0       35.78       28.08     12.94 o 
   9   2   0       14.96        2.47     13.92 o 
   1   3   0     7578.92     6897.43     59.67 o 
   2   3   0     5585.28     5407.65     74.76 o 
   3   3   0      740.46      782.52     20.68 o 
   4   3   0     2942.49     3138.83     63.83 o 
   5   3   0      489.36      542.40     20.20 o 
   6   3   0      492.15      478.81     24.23 o 
   7   3   0      634.46      566.53     30.09 o 
   8   3   0        8.69       53.15     27.03 o 
   9   3   0        0.27       20.75     20.61 o 
   0   4   0     3184.46     3137.52     67.02 o 
   1   4   0     1980.76     2105.18     27.98 o 
   2   4   0      126.33      113.49      4.06 o 
   3   4   0     7509.65     7936.56     99.72 o 
   4   4   0       22.11       30.02      9.63 o 
   5   4   0      674.42      628.76     24.49 o 
   6   4   0      668.73      678.54     28.77 o 
   7   4   0        0.21       19.43     16.28 o 
   8   4   0        8.67       28.51     16.88 o 
   9   4   0       21.20       36.09     23.86 o 
   1   5   0      191.27      197.06      8.08 o 
   2   5   0      397.35      333.48     12.85 o 
   3   5   0      644.56      638.59     13.76 o 
   4   5   0      106.29      123.43     10.64 o 
   5   5   0        4.79        7.66      7.37 o 
   6   5   0        3.03       34.00     14.21 o 
   7   5   0       19.26       33.20     24.26 o 
   8   5   0       21.69       28.28     17.06 o 
   9   5   0        0.46       70.27     49.95 o 
   0   6   0     1257.71     1232.30     32.77 o 
   1   6   0      679.24      671.00     18.46 o 
   2   6   0       50.69       61.15     10.61 o 
   3   6   0     1109.26     1079.97     39.22 o 
   4   6   0        0.80        0.00      5.69 o 
   5   6   0       29.30       41.96     19.76 o 
   6   6   0        0.00        0.00     15.08 o 
   7   6   0        0.99        0.00     10.84 o 
   8   6   0        2.87        0.00     18.55 o 
   9   6   0        0.29       30.46     30.89 o 
   1   7   0      223.80      243.78     13.32 o 
   2   7   0      460.51      432.82     12.46 o 
   3   7   0       38.83       49.74     12.61 o 
   4   7   0        4.21        4.28      7.13 o 
   5   7   0        5.80       10.24      9.03 o 
   6   7   0       22.03       21.45     13.99 o 
   7   7   0       22.75       37.93     15.97 o 
   8   7   0        0.00        0.00     20.78 o 
   0   8   0      169.30      151.96     14.21 o 
   1   8   0      331.52      322.24     15.95 o 
   2   8   0       89.68       78.87      8.65 o 
   3   8   0       26.76       20.86     11.57 o 
   4   8   0        0.04       29.92     17.27 o 
   5   8   0       14.70       20.30     10.54 o 
   6   8   0        4.64        9.68     11.77 o 
   7   8   0        0.02       16.29     13.55 o 
   8   8   0        0.09       45.47     26.87 o 
   1   9   0        5.19       17.20     11.75 o 
   2   9   0       22.84       22.81     10.28 o 
   3   9   0        6.15       11.01     21.33 o 
   4   9   0       38.95       52.33     19.71 o 
   5   9   0       16.29       43.65     13.85 o 
   6   9   0        6.24       26.58     19.41 o 
   7   9   0        0.60        0.00     13.04 o 
   8   9   0        0.04       42.75     31.43 o 
   0  10   0        6.93        5.09      9.75 o 
   1  10   0       54.59       89.26     12.18 o 
   2  10   0        1.71        0.00      5.51 o 
   3  10   0        0.19        8.52      8.34 o 
   4  10   0       22.22       28.27     17.37 o 
   5  10   0       13.14       44.72     30.64 o 
   6  10   0       30.76       27.45     14.04 o 
   7  10   0        5.99       58.27     35.39 o 
   8  10   0        5.47        3.81     15.51 o 
   1  11   0      207.96      196.39     14.18 o 
   2  11   0        6.32        1.45      5.11 o 
   3  11   0        0.24       26.87     18.19 o 
   4  11   0       46.70       36.65     15.23 o 
   5  11   0       11.86       30.11     13.18 o 
   6  11   0        5.16       24.25     14.66 o 
   7  11   0        6.10        6.88     18.89 o 
   8  11   0        0.01        0.00     24.02 o 
   0  12   0       14.55        4.88     16.28 o 
   1  12   0      133.22      155.30     18.28 o 
   2  12   0        6.71       26.72      9.19 o 
   3  12   0       70.81       87.19     24.61 o 
   4  12   0      100.52      141.49     26.61 o 
   5  12   0        6.25        0.00     12.91 o 
   6  12   0       45.06       25.31     15.08 o 
   7  12   0        1.60        0.00     17.88 o 
   1  13   0      145.93      153.29     16.43 o 
   2  13   0       14.90       47.79     11.28 o 
   3  13   0       79.78      110.00     20.49 o 
   4  13   0      115.79      107.50     19.43 o 
   5  13   0       31.75       58.18     29.75 o 
   6  13   0        7.83        0.00     16.45 o 
   7  13   0       37.09       18.69     24.38 o 
   0  14   0        4.55       13.94     35.98 o 
   1  14   0     1173.65     1129.95     40.66 o 
   2  14   0     1890.54     1717.79     48.66 o 
   3  14   0      699.45      606.33     35.67 o 
   4  14   0        5.69       16.80     13.97 o 
   5  14   0       61.06       57.81     31.46 o 
   6  14   0        0.04       48.46     46.19 o 
   7  14   0       39.63        2.04     19.78 o 
   1  15   0       73.04       77.19     15.13 o 
   2  15   0      204.65      224.80     19.02 o 
   3  15   0      106.47      131.51     22.00 o 
   4  15   0      160.52      199.95     25.40 o 
   5  15   0       30.98       21.79     14.72 o 
   6  15   0        0.07        8.23     20.46 o 
   0  16   0      749.64      713.44     64.87 o 
   1  16   0      253.20      274.76     24.13 o 
   2  16   0        2.32       34.80     16.38 o 
   3  16   0      236.67      242.95     27.45 o 
   4  16   0       31.14       20.64     16.10 o 
   5  16   0       25.02       49.28     27.13 o 
   6  16   0       78.89       38.70     58.88 o 
   1  17   0      830.39      862.88     41.40 o 
   2  17   0      285.72      246.64     32.71 o 
   3  17   0      310.54      357.46     33.09 o 
   4  17   0      109.36       95.23     44.96 o 
   5  17   0       11.13       46.05     30.10 o 
   0  18   0       11.19        5.85     16.22 o 
   1  18   0      631.04      690.87     41.97 o 
   2  18   0       96.93       87.65     25.42 o 
   3  18   0       11.87       36.59     24.97 o 
   4  18   0       92.97       73.44     24.17 o 
   5  18   0        6.86       30.25     31.18 o 
   1  19   0        9.12       22.51     19.88 o 
   2  19   0       49.24       63.29     26.55 o 
   3  19   0      331.37      297.86     38.14 o 
   4  19   0       99.07      105.83     34.37 o 
   0  20   0        0.37        0.00     22.27 o 
   1  20   0       24.89       39.12     24.98 o 
   2  20   0       11.16        7.80     16.26 o 
   3  20   0       22.25        0.00     18.16 o 
   1  21   0        5.71       61.15     28.97 o 
  -9   0   1        0.15        0.00     28.53 o 
  -7   0   1       10.63        0.00     15.89 o 
  -5   0   1        2.86        2.41      8.55 o 
  -3   0   1       24.02       45.33     17.12 o 
   3   0   1        0.00        0.00      4.98 o 
   5   0   1       76.17      130.48     30.63 o 
   7   0   1       31.03       18.77     15.35 o 
   9   0   1        0.00        0.00     39.41 o 
  -9   1   1        0.00        0.00     16.60 o 
  -8   1   1        3.33        9.50     10.80 o 
  -7   1   1       48.34       77.41     16.11 o 
  -6   1   1        5.41        4.89      8.89 o 
  -5   1   1       12.60        7.00      7.89 o 
  -4   1   1        6.25       15.40      8.85 o 
  -3   1   1      128.03      118.89     10.55 o 
  -2   1   1      421.89      405.52     10.21 o 
   1   1   1      144.38      142.94      4.69 o 
   2   1   1      162.41      173.06     12.94 o 
   3   1   1       12.42       32.78      9.48 o 
   4   1   1        2.31       23.64     11.13 o 
   5   1   1       30.80       36.43     13.75 o 
   6   1   1       31.36       45.04     15.83 o 
   7   1   1        0.00       21.01     10.33 o 
   8   1   1        9.33        0.00     10.25 o 
   9   1   1        0.00       17.01     16.66 o 
  -9   2   1        1.27       35.21     47.94 o 
  -8   2   1        0.47        0.00     10.21 o 
  -7   2   1      122.94      153.83     19.06 o 
  -6   2   1       46.80       62.66     11.51 o 
  -5   2   1       94.89      115.57     12.30 o 
  -4   2   1      438.36      449.69     17.93 o 
  -3   2   1      569.79      665.34     15.72 o 
  -2   2   1      253.54      223.92      7.68 o 
  -1   2   1      464.30      435.74      6.25 o 
   1   2   1      595.24      528.19      8.17 o 
   2   2   1        6.80       16.70      5.57 o 
   3   2   1      142.95      170.42      8.32 o 
   4   2   1      342.69      317.19     14.25 o 
   5   2   1        6.87        5.19     11.13 o 
   6   2   1      110.34      114.60     13.91 o 
   7   2   1      133.47      129.06     17.95 o 
   8   2   1        3.15        0.00     12.88 o 
   9   2   1        1.20       24.70     19.32 o 
  -9   3   1        0.03        0.00     20.16 o 
  -8   3   1       13.14       46.60     20.97 o 
  -7   3   1        2.65        0.00      9.59 o 
  -6   3   1       54.13       83.53     14.61 o 
  -5   3   1      103.54      104.32     13.19 o 
  -4   3   1     2496.10     2570.77     45.98 o 
  -3   3   1      374.76      401.42     12.19 o 
  -2   3   1      896.62      861.68     21.87 o 
  -1   3   1      310.48      249.07      7.00 o 
   0   3   1      429.44      379.33      9.22 o 
   1   3   1     1285.73     1186.21     13.39 o 
   2   3   1     1520.07     1449.44     39.78 o 
   3   3   1      314.88      296.50     10.55 o 
   4   3   1       16.75       44.32     10.18 o 
   5   3   1      434.63      421.00     18.34 o 
   6   3   1      270.56      269.59     18.41 o 
   7   3   1      236.90      237.93     21.37 o 
   8   3   1        1.07        7.05     13.84 o 
   9   3   1        9.82        0.00     15.95 o 
  -9   4   1       10.45       20.36     21.96 o 
  -8   4   1        6.74       10.02     13.42 o 
  -7   4   1        4.49        3.97      8.63 o 
  -6   4   1       52.83       58.81     11.37 o 
  -5   4   1      223.94      220.85     15.57 o 
  -4   4   1       14.19        8.63      5.76 o 
  -3   4   1     5427.49     5801.24     73.61 o 
  -2   4   1      608.18      623.58     18.00 o 
  -1   4   1     4870.09     4959.12     88.81 o 
   0   4   1     1703.62     1730.01     25.03 o 
   1   4   1      109.09      157.75     12.98 o 
   2   4   1      491.59      475.53     17.29 o 
   3   4   1     1547.44     1617.92     25.47 o 
   4   4   1       10.57        8.98      4.90 o 
   5   4   1      262.84      302.37     15.74 o 
   6   4   1      676.12      645.45     39.73 o 
   7   4   1      106.67      128.28     22.93 o 
   8   4   1       11.62        5.47     14.10 o 
   9   4   1        0.49       12.48     18.77 o 
  -9   5   1        6.51       47.90     39.07 o 
  -8   5   1       16.25       22.64     16.68 o 
  -7   5   1        2.60        1.36     14.42 o 
  -6   5   1       33.50       46.06     16.37 o 
  -5   5   1      113.83      133.88     11.42 o 
  -4   5   1      307.00      309.97     12.47 o 
  -3   5   1      661.90      719.24     16.65 o 
  -2   5   1       73.63       75.54      5.63 o 
  -1   5   1        1.16        6.49      4.67 o 
   0   5   1        9.01        4.39      3.86 o 
   1   5   1       18.33       18.21      3.93 o 
   2   5   1      822.29      776.07     19.79 o 
   3   5   1      424.24      426.89     19.19 o 
   4   5   1      265.34      318.97     17.14 o 
   5   5   1      370.28      374.18     21.00 o 
   6   5   1       52.11       40.92     14.12 o 
   7   5   1        1.39       17.43     17.40 o 
   8   5   1        0.18        0.00     14.36 o 
   9   5   1        8.63       12.37     24.73 o 
  -9   6   1        0.41        0.00     25.67 o 
  -8   6   1       92.47       85.18     26.75 o 
  -7   6   1       83.39       76.22     19.06 o 
  -6   6   1        2.19       27.19     15.49 o 
  -5   6   1      584.43      566.52     19.91 o 
  -4   6   1      113.22      111.80      8.05 o 
  -3   6   1     1062.81      948.56     23.53 o 
  -2   6   1     2608.79     2769.14     39.92 o 
  -1   6   1     2192.55     2165.75     36.63 o 
   0   6   1     5830.57     5343.01     66.97 o 
   1   6   1     1276.93     1160.16     20.44 o 
   2   6   1     5503.49     5401.30     84.59 o 
   3   6   1     1278.79     1365.71     33.89 o 
   4   6   1      819.02      905.28     29.81 o 
   5   6   1      309.49      328.85     21.31 o 
   6   6   1        0.27       13.95     12.35 o 
   7   6   1       37.51      107.04     50.55 o 
   8   6   1       64.50       40.85     20.77 o 
   9   6   1        7.87        0.67     19.92 o 
  -8   7   1       96.58      130.30     31.79 o 
  -7   7   1      584.50      529.22     36.40 o 
  -6   7   1      100.19       86.15     21.22 o 
  -5   7   1        0.10       26.22     11.08 o 
  -4   7   1      227.63      198.20     18.29 o 
  -3   7   1     3848.97     3553.40     93.30 o 
  -2   7   1     6022.50     6124.71     79.57 o 
  -1   7   1     1243.53     1138.37     25.90 o 
   0   7   1      167.39      186.14      9.75 o 
   1   7   1      212.42      225.15      9.96 o 
   2   7   1      219.34      219.31     12.76 o 
   3   7   1        0.88       23.67     12.82 o 
   4   7   1       17.82       46.49     14.82 o 
   5   7   1      117.55      124.60     20.69 o 
   6   7   1       94.60      134.74     18.43 o 
   7   7   1      123.37      146.04     21.08 o 
   8   7   1       51.38       32.74     22.12 o 
  -8   8   1        0.38       20.12     23.17 o 
  -7   8   1        0.98        1.87     12.55 o 
  -6   8   1        9.44       16.40     12.68 o 
  -5   8   1        5.14       31.63     14.20 o 
  -4   8   1     2890.21     2781.84     67.76 o 
  -3   8   1      563.83      493.66     26.80 o 
  -2   8   1      392.64      467.36     16.68 o 
  -1   8   1      324.53      324.43     13.73 o 
   0   8   1     1739.96     1629.78     33.03 o 
   1   8   1     6443.79     6955.41     94.83 o 
   2   8   1      220.81      177.15     12.85 o 
   3   8   1      619.93      715.95     26.06 o 
   4   8   1      255.08      263.91     18.65 o 
   5   8   1      111.62      109.35     25.45 o 
   6   8   1      416.54      359.94     46.34 o 
   7   8   1       25.98       19.29     11.28 o 
   8   8   1       37.56       26.20     23.93 o 
  -8   9   1      136.01      117.90     52.83 o 
  -7   9   1      271.51      246.48     40.43 o 
  -6   9   1        1.43        5.52     11.61 o 
  -5   9   1       27.92       38.00     14.95 o 
  -4   9   1       91.88      122.71     18.09 o 
  -3   9   1     3195.78     3235.20     60.70 o 
  -2   9   1      721.90      675.61     21.98 o 
  -1   9   1       91.87       93.02      9.80 o 
   0   9   1      377.42      386.36     15.68 o 
   1   9   1       20.65       12.82      6.75 o 
   2   9   1      139.19      157.48      8.85 o 
   3   9   1       81.57       98.67     12.50 o 
   4   9   1       53.45       80.78     17.56 o 
   5   9   1       14.51       33.80     11.64 o 
   6   9   1       27.08       43.36     29.11 o 
   7   9   1      126.48       83.34     22.87 o 
   8   9   1       15.49       27.71     20.59 o 
  -8  10   1        2.31       29.71     24.89 o 
  -7  10   1        0.26       14.04     20.50 o 
  -6  10   1      590.76      470.74     31.45 o 
  -5  10   1        3.76        7.35     11.22 o 
  -4  10   1      422.44      363.27     28.15 o 
  -3  10   1      267.90      257.02     18.34 o 
  -2  10   1       11.04       10.10      5.97 o 
  -1  10   1     1409.11     1402.99     34.32 o 
   0  10   1      845.96      888.78     26.28 o 
   1  10   1      417.44      407.14     21.29 o 
   2  10   1      735.99      764.02     21.30 o 
   3  10   1     2553.55     2652.05     67.35 o 
   4  10   1      855.39      736.53     34.08 o 
   5  10   1      276.71      252.92     21.74 o 
   6  10   1      366.75      330.74     33.06 o 
   7  10   1        0.03        0.00     13.46 o 
   8  10   1       46.53       26.92     24.32 o 
  -8  11   1       25.61       16.42     24.43 o 
  -7  11   1       53.42      129.09     29.85 o 
  -6  11   1      175.99      143.43     21.75 o 
  -5  11   1        4.22       27.44     13.39 o 
  -4  11   1        1.68       13.48     12.13 o 
  -3  11   1       19.15       27.85     15.89 o 
  -2  11   1      442.90      442.96     18.72 o 
  -1  11   1     2665.88     2811.85     59.88 o 
   0  11   1      168.84      171.83     14.19 o 
   1  11   1       65.96       80.10     10.91 o 
   2  11   1      301.17      293.34     21.05 o 
   3  11   1        3.66       28.78     20.11 o 
   4  11   1      253.69      271.55     21.39 o 
   5  11   1      139.15      161.12     19.10 o 
   6  11   1      217.45      113.67     30.98 o 
   7  11   1        6.90       21.86     25.06 o 
   8  11   1        8.24       29.13     26.34 o 
  -7  12   1        2.49        3.07     15.41 o 
  -6  12   1       64.89       72.31     26.25 o 
  -5  12   1        1.56       31.54     34.11 o 
  -4  12   1       62.07      100.96     17.07 o 
  -3  12   1      240.79      260.37     28.55 o 
  -2  12   1      186.26      179.89     13.94 o 
  -1  12   1     1426.08     1349.21     38.30 o 
   0  12   1        0.15        0.61      7.12 o 
   1  12   1      163.26      154.87     14.32 o 
   2  12   1        4.37        8.38      6.29 o 
   3  12   1        0.00        3.04     10.61 o 
   4  12   1      684.96      617.14     34.78 o 
   5  12   1      105.33      105.43     18.87 o 
   6  12   1       13.30        8.25     10.83 o 
   7  12   1       34.62       44.87     26.48 o 
  -7  13   1       18.14       22.45     25.89 o 
  -6  13   1       10.82       24.56     24.91 o 
  -5  13   1       15.69       15.54     12.67 o 
  -4  13   1       21.76       17.12     15.37 o 
  -3  13   1      187.51      185.19     20.45 o 
  -2  13   1      146.94      146.28     15.12 o 
  -1  13   1      165.28      195.96     17.04 o 
   0  13   1      371.72      404.66     25.59 o 
   1  13   1      470.30      453.68     30.20 o 
   2  13   1        0.00       41.92     31.82 o 
   3  13   1        4.36        0.00     10.99 o 
   4  13   1      588.56      554.49     34.34 o 
   5  13   1      181.73      215.45     23.06 o 
   6  13   1        4.13        3.64     11.35 o 
   7  13   1       30.54       36.32     25.79 o 
  -7  14   1       24.68       18.43     25.11 o 
  -6  14   1       43.48       20.96     22.40 o 
  -5  14   1        1.27        7.39     16.95 o 
  -4  14   1       40.89       64.58     18.16 o 
  -3  14   1      199.80      190.69     23.82 o 
  -2  14   1      790.51      715.75     30.38 o 
  -1  14   1     1255.20     1094.06     68.85 o 
   0  14   1        0.05       25.27     28.83 o 
   1  14   1       66.38      131.03     20.53 o 
   2  14   1      909.34      991.54     35.85 o 
   3  14   1      128.42      173.74     22.36 o 
   4  14   1        8.36        9.82     13.36 o 
   5  14   1       16.95       29.91     16.06 o 
   6  14   1       13.09        4.15     21.98 o 
   7  14   1        5.31        0.00     20.48 o 
  -6  15   1        0.71        0.00     22.16 o 
  -5  15   1       78.33      116.84     31.89 o 
  -4  15   1       30.35       34.90     14.40 o 
  -3  15   1       51.79      149.19     95.11 o 
  -2  15   1        3.11       17.16     10.58 o 
  -1  15   1       44.85       50.29     15.39 o 
   0  15   1      198.69      215.54     20.63 o 
   1  15   1       37.71       45.37     20.13 o 
   2  15   1      330.80      324.71     29.30 o 
   3  15   1      204.27      218.21     35.54 o 
   4  15   1      147.20      167.44     31.67 o 
   5  15   1        1.20        7.67     12.40 o 
   6  15   1        0.30        0.00     18.05 o 
  -6  16   1        0.01        0.00     25.75 o 
  -5  16   1        0.71        0.00     19.78 o 
  -4  16   1        4.71       16.83     14.44 o 
  -3  16   1       29.39       30.29     16.06 o 
  -2  16   1       50.33       61.55     26.68 o 
  -1  16   1       15.29        5.64     10.64 o 
   0  16   1        5.91       23.95     17.88 o 
   1  16   1        7.42       79.78     18.29 o 
   2  16   1       46.89      110.11     53.30 o 
   3  16   1       19.23        6.66     18.26 o 
   4  16   1       57.60       53.17     18.49 o 
   5  16   1        2.02        7.99     15.00 o 
   6  16   1        2.96       15.97     29.54 o 
  -5  17   1        0.21        0.00     19.39 o 
  -4  17   1        4.93        1.17     14.40 o 
  -3  17   1        0.61        4.19     12.94 o 
  -2  17   1       13.66       28.26     19.15 o 
  -1  17   1       40.29       64.92     22.05 o 
   0  17   1       53.91       54.46     16.53 o 
   1  17   1        9.29       24.27     15.76 o 
   2  17   1       13.18       20.14     30.05 o 
   3  17   1       14.30        7.18     15.48 o 
   4  17   1        1.31        0.00     17.12 o 
   5  17   1        0.12        2.13     20.33 o 
  -5  18   1        5.73       16.97     26.52 o 
  -4  18   1        0.03       10.41     20.74 o 
  -3  18   1        3.43        3.92     14.41 o 
  -2  18   1        2.40        7.82     17.26 o 
  -1  18   1        0.85        6.27     13.47 o 
   0  18   1       12.30        0.00     14.99 o 
   1  18   1        3.66        0.00     11.47 o 
   2  18   1        4.13       18.55     18.95 o 
   3  18   1        0.03       12.75     16.91 o 
   4  18   1        9.34        0.00     17.65 o 
   5  18   1        0.01        7.83     32.80 o 
  -4  19   1        0.03        0.00     23.98 o 
  -3  19   1       22.79       62.98     24.74 o 
  -2  19   1       14.19       38.98     22.27 o 
  -1  19   1        2.56        2.37     16.32 o 
   0  19   1        0.36       14.08     15.16 o 
   1  19   1        5.13        0.00     16.59 o 
   2  19   1        3.76        0.00     19.70 o 
   3  19   1       29.33       24.46     20.59 o 
   4  19   1        0.28       17.47     38.86 o 
  -3  20   1        0.28        6.38     21.33 o 
  -2  20   1        0.86       19.13     32.36 o 
  -1  20   1        4.78       17.30     21.58 o 
   0  20   1        0.59        0.00     11.62 o 
   1  20   1        8.08       18.30     18.51 o 
   2  20   1        0.87        0.00     18.30 o 
   3  20   1        0.00        0.00     24.09 o 
  -1  21   1        0.10       71.98     27.89 o 
   0  21   1        0.37       33.54     27.16 o 
   1  21   1        0.03       21.86     20.63 o 
  -8   0   2     1165.22     1092.52     65.10 o 
  -6   0   2     1378.71     1358.67     67.98 o 
  -4   0   2      165.79      179.67     15.37 o 
  -2   0   2     4710.96     5112.49    148.51 o 
   2   0   2    26529.82    26530.90    623.81 o 
   4   0   2      591.22      551.86     35.51 o 
   6   0   2      197.49      227.52     27.32 o 
   8   0   2       23.71       27.15     18.49 o 
  -9   1   2       23.33       47.18     30.12 o 
  -8   1   2       29.04       38.40     15.00 o 
  -7   1   2     3210.90     3169.18     82.06 o 
  -6   1   2        0.23       18.62      9.60 o 
  -5   1   2     2620.95     2417.86     50.99 o 
  -4   1   2      132.09      112.85     11.40 o 
  -3   1   2      455.61      460.78     14.62 o 
  -2   1   2     1599.12     1482.93     31.35 o 
  -1   1   2     1682.79     1401.43     20.33 o 
   1   1   2    18069.66    17068.79    144.83 o 
   2   1   2    47847.96    53141.13    471.81 o 
   3   1   2     3583.56     3963.01     55.03 o 
   4   1   2       19.58       47.54      7.16 o 
   5   1   2      901.29      840.02     44.18 o 
   6   1   2     1883.65     1799.37     56.58 o 
   7   1   2       73.88       83.61     15.07 o 
   8   1   2        4.97       11.98     14.35 o 
   9   1   2        4.64      282.96    242.22 o 
  -9   2   2        5.19       32.09     24.11 o 
  -8   2   2       71.42       85.31     25.17 o 
  -7   2   2       86.80       80.93     15.36 o 
  -6   2   2        0.13        0.00     10.38 o 
  -5   2   2      159.65      189.88     16.06 o 
  -4   2   2      791.32      778.56     54.24 o 
  -3   2   2     2747.01     2974.94     43.10 o 
  -2   2   2       66.69       78.47      8.06 o 
  -1   2   2     7641.25     7496.71     65.74 o 
   0   2   2    17116.16    17110.37    131.45 o 
   1   2   2    11613.26     9983.34     98.61 o 
   2   2   2     6837.50     7164.54     99.14 o 
   3   2   2     9736.18     9694.73    119.57 o 
   4   2   2      456.35      498.00     39.45 o 
   5   2   2        6.81       19.72     10.76 o 
   6   2   2      743.96      811.40     30.66 o 
   7   2   2      779.43      799.55     38.35 o 
   8   2   2       29.49       54.92     17.55 o 
   9   2   2        3.38       14.96     23.82 o 
  -9   3   2       16.54       29.30     23.55 o 
  -8   3   2       23.00       38.13     21.29 o 
  -7   3   2      111.53      114.89     17.76 o 
  -6   3   2        9.84        1.37      7.59 o 
  -5   3   2      511.04      519.55     26.76 o 
  -4   3   2     4852.70     5290.77     81.78 o 
  -3   3   2     5270.39     5193.21     68.01 o 
  -2   3   2      986.11     1029.95     16.80 o 
  -1   3   2     8163.60     7989.39     64.29 o 
   0   3   2     6339.32     5669.95     69.36 o 
   1   3   2       31.99       39.57      2.75 o 
   2   3   2     3161.14     3424.02     39.13 o 
   3   3   2        0.04        0.00      5.66 o 
   4   3   2      543.77      537.11     16.89 o 
   5   3   2      766.30      748.84     26.88 o 
   6   3   2     1211.47     1156.30     37.50 o 
   7   3   2      853.51      803.56     34.57 o 
   8   3   2       26.61       10.72     14.00 o 
   9   3   2        5.46        0.15     11.84 o 
  -9   4   2        5.27       27.64     23.63 o 
  -8   4   2        1.45        0.00     10.26 o 
  -7   4   2      124.03      123.73     16.93 o 
  -6   4   2       47.81       61.73     14.08 o 
  -5   4   2       13.34       16.80      8.12 o 
  -4   4   2       10.39       11.23      6.48 o 
  -3   4   2     5144.98     5397.31     69.35 o 
  -2   4   2      247.56      265.37      8.47 o 
  -1   4   2     7597.03     7241.80     72.44 o 
   0   4   2     2795.94     2747.57     35.60 o 
   1   4   2       69.54       61.85      4.86 o 
   2   4   2     1563.43     1572.35     29.36 o 
   3   4   2     1265.67     1321.85     20.94 o 
   4   4   2       38.77       40.46     11.26 o 
   5   4   2        1.67        5.50      8.32 o 
   6   4   2      863.59      875.52     38.36 o 
   7   4   2       24.69       28.52     14.48 o 
   8   4   2       79.72       88.46     30.68 o 
   9   4   2       65.61       74.87     27.46 o 
  -9   5   2       17.43        3.04     20.90 o 
  -8   5   2        6.93        0.00     15.18 o 
  -7   5   2       11.03        7.11     12.61 o 
  -6   5   2      164.55      192.60     19.14 o 
  -5   5   2       25.96       41.18      9.28 o 
  -4   5   2      379.85      441.55     15.79 o 
  -3   5   2       32.01       28.36      7.39 o 
  -2   5   2     1052.93     1091.43     19.78 o 
  -1   5   2     1499.56     1184.71     24.20 o 
   0   5   2       16.74        6.60      4.26 o 
   1   5   2       46.70       60.26      5.67 o 
   2   5   2      137.14      150.41      9.88 o 
   3   5   2      734.02      846.05     24.84 o 
   4   5   2       27.54       35.72     10.15 o 
   5   5   2      501.77      496.78     18.83 o 
   6   5   2       91.36      108.67     17.46 o 
   7   5   2      190.26      198.63     41.35 o 
   8   5   2        0.01       15.82     15.70 o 
   9   5   2       15.39       13.29     25.28 o 
  -9   6   2        0.74        0.00     22.73 o 
  -8   6   2       14.90       65.45     25.41 o 
  -7   6   2       15.64       20.02     17.78 o 
  -6   6   2      103.63       74.66     16.77 o 
  -5   6   2        7.35        0.00      6.25 o 
  -4   6   2      200.36      174.98     10.61 o 
  -3   6   2      395.61      417.16     15.09 o 
  -2   6   2     2140.85     2256.95     35.99 o 
  -1   6   2        0.85        0.00      4.06 o 
   0   6   2     3045.95     2884.53     41.14 o 
   1   6   2       36.76       45.67      5.24 o 
   2   6   2     3893.87     3993.35     67.90 o 
   3   6   2      129.67      150.50     12.40 o 
   4   6   2       71.62       88.60     11.50 o 
   5   6   2      272.19      254.08     19.52 o 
   6   6   2        1.10       20.33     16.04 o 
   7   6   2       18.29       30.96     15.58 o 
   8   6   2        8.20       20.49     16.26 o 
  -8   7   2        3.33       32.77     28.69 o 
  -7   7   2       43.27        0.00     15.22 o 
  -6   7   2       21.13       30.63     13.05 o 
  -5   7   2       21.12       33.10     16.68 o 
  -4   7   2      397.31      404.71     15.22 o 
  -3   7   2      548.96      510.28     17.54 o 
  -2   7   2      226.62      217.90     10.55 o 
  -1   7   2       24.93       42.44     12.64 o 
   0   7   2        8.31        8.36      5.23 o 
   1   7   2       33.46       32.57      5.28 o 
   2   7   2        2.13        0.00      4.88 o 
   3   7   2        8.62        0.00      7.37 o 
   4   7   2       99.91      121.44     14.65 o 
   5   7   2       62.58       86.28     21.47 o 
   6   7   2        0.13        6.41     12.27 o 
   7   7   2       13.31       13.88     13.90 o 
   8   7   2        1.01       35.26     18.30 o 
  -8   8   2        7.69       29.39     25.09 o 
  -7   8   2        2.81        0.00     23.21 o 
  -6   8   2        0.03        1.63     10.62 o 
  -5   8   2        3.26       15.13     18.98 o 
  -4   8   2       85.34       81.10      9.04 o 
  -3   8   2        7.55       33.98     11.53 o 
  -2   8   2      148.62      148.33     10.00 o 
  -1   8   2       79.40       90.19     10.83 o 
   0   8   2       44.14       42.69      6.89 o 
   1   8   2      256.16      296.78     13.45 o 
   2   8   2        2.01        0.00      3.05 o 
   3   8   2        4.37       11.29      8.14 o 
   4   8   2        8.48       16.19     16.77 o 
   5   8   2        0.35        2.96      8.77 o 
   6   8   2       32.29       39.81     14.38 o 
   7   8   2        0.27       11.83     13.10 o 
   8   8   2        0.22       11.77     20.24 o 
  -8   9   2        0.99       27.04     25.05 o 
  -7   9   2       10.94       25.74     20.74 o 
  -6   9   2        0.22        0.00      9.99 o 
  -5   9   2       25.67       25.93     11.59 o 
  -4   9   2       26.78        8.69      8.51 o 
  -3   9   2       80.16       79.16     10.01 o 
  -2   9   2       20.17       22.75     13.67 o 
  -1   9   2      152.60      153.64     16.26 o 
   0   9   2       15.14       12.87      6.44 o 
   1   9   2       27.77       21.48      8.09 o 
   2   9   2       20.65       37.49      7.30 o 
   3   9   2       23.72       42.09     11.06 o 
   4   9   2        9.20        9.79     11.72 o 
   5   9   2        0.34        2.28      8.96 o 
   6   9   2        0.06       15.60     17.48 o 
   7   9   2        0.25       29.44     23.35 o 
   8   9   2        0.54        0.00     17.76 o 
  -8  10   2        1.34        0.00     26.21 o 
  -7  10   2        1.44        0.00     26.08 o 
  -6  10   2       18.82       19.33     18.16 o 
  -5  10   2        9.50        9.31     12.33 o 
  -4  10   2       32.12       32.20     12.86 o 
  -3  10   2        2.20        7.27      7.11 o 
  -2  10   2       11.00        8.43      5.69 o 
  -1  10   2      154.65      156.29     14.28 o 
   0  10   2       28.97       32.72      8.45 o 
   1  10   2        2.04       20.43      8.25 o 
   2  10   2       55.69       50.98     12.65 o 
   3  10   2       80.55       84.06     13.79 o 
   4  10   2       45.34       49.16     14.81 o 
   5  10   2       31.90       16.63     11.80 o 
   6  10   2       51.36       35.08     20.81 o 
   7  10   2        6.24        0.00     15.25 o 
   8  10   2        0.21       21.69     20.01 o 
  -8  11   2        0.16       10.44     24.65 o 
  -7  11   2       16.01        0.00     18.37 o 
  -6  11   2       16.18       37.07     22.06 o 
  -5  11   2        0.00       12.91     13.93 o 
  -4  11   2        0.59        9.43     10.31 o 
  -3  11   2       36.95       30.45     10.69 o 
  -2  11   2       56.71       79.59     11.83 o 
  -1  11   2      373.00      414.35     23.16 o 
   0  11   2       44.14       62.99     10.47 o 
   1  11   2      142.19      137.16     12.65 o 
   2  11   2      130.66      148.63     11.45 o 
   3  11   2       28.04       23.40     11.94 o 
   4  11   2      136.30      141.19     19.45 o 
   5  11   2       70.08       88.99     29.00 o 
   6  11   2       42.63       16.86     16.07 o 
   7  11   2        9.80        6.89     14.75 o 
  -7  12   2       10.66        0.00     25.85 o 
  -6  12   2       28.00       38.39     26.11 o 
  -5  12   2       50.85       33.92     14.05 o 
  -4  12   2       23.73       22.27     11.32 o 
  -3  12   2      119.83      131.19     16.04 o 
  -2  12   2        8.72       51.70     25.52 o 
  -1  12   2      218.04      207.01     19.26 o 
   0  12   2        4.17        2.10      7.24 o 
   1  12   2      184.41      200.12     15.51 o 
   2  12   2       50.79       67.95     10.00 o 
   3  12   2        2.00       20.01     14.98 o 
   4  12   2      270.91      304.36     25.74 o 
   5  12   2       29.52       50.55     15.60 o 
   6  12   2        2.51        7.03     15.35 o 
   7  12   2        5.61       15.77     19.14 o 
  -7  13   2        0.97       14.13     26.07 o 
  -6  13   2       31.71       35.98     25.93 o 
  -5  13   2      135.72      151.61     43.92 o 
  -4  13   2        1.56        0.00     15.30 o 
  -3  13   2        0.34       22.61     13.56 o 
  -2  13   2        0.04       13.98     18.02 o 
  -1  13   2      689.39      739.97     37.47 o 
   0  13   2      539.05      523.30     25.21 o 
   1  13   2        0.32        1.24      7.72 o 
   2  13   2       97.39      101.77     12.03 o 
   3  13   2       51.62       61.10     16.19 o 
   4  13   2      393.40      389.91     30.84 o 
   5  13   2      347.24      319.63     30.06 o 
   6  13   2        0.06       15.86     18.28 o 
   7  13   2       12.01       20.41     37.40 o 
  -7  14   2       15.62        0.00     22.31 o 
  -6  14   2      157.32      100.25     60.26 o 
  -5  14   2       60.13      107.38     36.80 o 
  -4  14   2      242.74      232.95     30.22 o 
  -3  14   2       62.10       44.28     25.19 o 
  -2  14   2      228.17      239.41     19.07 o 
  -1  14   2      153.06      172.08     22.42 o 
   0  14   2      158.81      205.43     19.08 o 
   1  14   2       77.52      103.31     16.99 o 
   2  14   2      205.65      208.82     17.22 o 
   3  14   2        0.14       10.32     12.12 o 
   4  14   2       31.98       17.39     13.29 o 
   5  14   2      158.63      167.71     23.54 o 
   6  14   2       59.63       48.62     38.33 o 
   7  14   2        9.21       13.20     34.02 o 
  -6  15   2      104.07       45.43     28.15 o 
  -5  15   2      623.90      561.30     50.02 o 
  -4  15   2      179.04      175.95     24.63 o 
  -3  15   2      157.50       93.81     39.42 o 
  -2  15   2       87.32      106.47     16.00 o 
  -1  15   2       20.11       21.23     11.70 o 
   0  15   2        0.02        1.82     10.28 o 
   1  15   2        4.37        0.00      9.66 o 
   2  15   2      791.66      850.70     44.28 o 
   3  15   2       74.18      102.46     20.68 o 
   4  15   2      488.23      476.56     34.73 o 
   5  15   2      260.66      213.16     29.62 o 
   6  15   2        0.06        0.00     29.27 o 
  -6  16   2       23.44       35.47     31.33 o 
  -5  16   2        1.07       15.43     20.84 o 
  -4  16   2      114.38      131.12     23.84 o 
  -3  16   2      186.07      219.46     29.41 o 
  -2  16   2      158.85      120.35     18.33 o 
  -1  16   2      629.64      598.25     38.36 o 
   0  16   2       90.44      102.09     17.79 o 
   1  16   2      215.87      275.30     27.86 o 
   2  16   2      224.85      193.99     25.92 o 
   3  16   2      271.86      257.47     27.86 o 
   4  16   2       10.97        9.40     12.46 o 
   5  16   2       27.85       32.24     19.12 o 
   6  16   2        0.01        0.00     36.39 o 
  -5  17   2        1.24       15.80     22.09 o 
  -4  17   2       57.27       87.73     40.87 o 
  -3  17   2       57.63       80.97     27.29 o 
  -2  17   2       19.35        9.91     16.43 o 
  -1  17   2      269.52      262.03     28.57 o 
   0  17   2      567.32      548.80     32.36 o 
   1  17   2        3.41       14.43     11.78 o 
   2  17   2      208.21      185.30     29.97 o 
   3  17   2      864.99      809.93     50.97 o 
   4  17   2       33.69       19.34     17.63 o 
   5  17   2       34.83        5.03     21.32 o 
  -5  18   2       19.04        9.85     22.67 o 
  -4  18   2      129.94      185.66     37.45 o 
  -3  18   2      124.13      168.82     30.20 o 
  -2  18   2      403.79      462.91     44.01 o 
  -1  18   2      192.34      188.39     36.20 o 
   0  18   2       46.07       24.30     16.50 o 
   1  18   2      180.35      226.08     28.97 o 
   2  18   2       47.00       83.03     21.50 o 
   3  18   2        3.70        0.00     15.19 o 
   4  18   2       13.97       56.09     31.54 o 
  -4  19   2      178.76      148.17     66.54 o 
  -3  19   2       77.38       75.74     26.71 o 
  -2  19   2       35.74       19.17     20.41 o 
  -1  19   2        5.27        0.00     12.84 o 
   0  19   2      122.09      147.92     25.69 o 
   1  19   2        3.74        0.00     21.43 o 
   2  19   2        0.96        0.00     16.63 o 
   3  19   2       20.33       16.51     24.50 o 
   4  19   2       22.55        0.00     22.59 o 
  -3  20   2        0.04       10.45     25.85 o 
  -2  20   2        1.87        0.00     19.04 o 
  -1  20   2        6.20        7.43     17.65 o 
   0  20   2       99.86       77.82     19.77 o 
   1  20   2       14.24       32.55     21.28 o 
   2  20   2       28.86        3.86     16.81 o 
   3  20   2        5.23        1.26     18.16 o 
  -1  21   2        0.05        9.20     19.73 o 
   0  21   2       12.32       32.65     24.09 o 
   1  21   2        3.90       51.44     26.08 o 
  -9   0   3        1.16       23.01     39.12 o 
  -7   0   3       65.25       32.89     17.54 o 
  -5   0   3       22.34       61.75     24.78 o 
  -3   0   3        4.40       15.85      8.19 o 
  -1   0   3       63.81       55.07      4.56 o 
   1   0   3       13.02       37.88      8.68 o 
   3   0   3      118.78      117.97     15.64 o 
   5   0   3       10.67       26.16     11.27 o 
   7   0   3       14.12       30.54     16.38 o 
   9   0   3        0.23       42.27     71.89 o 
  -9   1   3        5.03       20.94     19.69 o 
  -8   1   3        9.11       13.23     12.35 o 
  -7   1   3       53.09       58.01     18.93 o 
  -6   1   3       42.59       63.15     12.34 o 
  -5   1   3       49.75       52.97      9.33 o 
  -4   1   3        0.04       10.78      7.76 o 
  -3   1   3        0.00       21.42      7.26 o 
  -2   1   3      114.81      129.70      8.00 o 
  -1   1   3       21.20       26.47      3.84 o 
   0   1   3       10.91       12.16      2.69 o 
   1   1   3      261.65      270.88      5.80 o 
   2   1   3        8.69        0.00      3.96 o 
   3   1   3      262.13      285.52     10.73 o 
   4   1   3       26.63       36.74     10.37 o 
   5   1   3        3.93        5.91      8.89 o 
   6   1   3       88.88      100.47     13.23 o 
   7   1   3       26.73       35.65     13.20 o 
   8   1   3        1.80       24.12     15.22 o 
   9   1   3        0.05       29.42     27.79 o 
  -9   2   3       10.63      149.91     60.12 o 
  -8   2   3        0.23       14.27     12.19 o 
  -7   2   3        4.82       27.05     14.52 o 
  -6   2   3        9.57        0.00      7.75 o 
  -5   2   3      372.48      390.76     21.17 o 
  -4   2   3      179.00      178.76     12.88 o 
  -3   2   3       79.44       83.18      7.93 o 
  -2   2   3      416.95      375.84      7.73 o 
  -1   2   3     3931.12     3661.40     21.35 o 
   0   2   3        8.05       15.89      3.29 o 
   1   2   3        0.90        8.67      1.94 o 
   2   2   3     1104.77     1129.47     18.32 o 
   3   2   3      483.07      449.32     15.50 o 
   4   2   3       68.42       84.95     13.55 o 
   5   2   3       28.71       40.81      8.41 o 
   6   2   3      383.91      411.95     21.92 o 
   7   2   3      131.12      170.19     22.52 o 
   8   2   3        0.01        9.37     13.91 o 
   9   2   3        0.54       11.25     23.89 o 
  -9   3   3        6.89       48.34     38.94 o 
  -8   3   3        7.76       17.96     12.39 o 
  -7   3   3        0.06       14.13     10.22 o 
  -6   3   3      102.66      121.16     14.12 o 
  -5   3   3       11.34        9.14     11.30 o 
  -4   3   3      614.81      652.75     18.81 o 
  -3   3   3     1049.44      985.81     19.81 o 
  -2   3   3       35.70       41.67      4.86 o 
  -1   3   3    11140.22    10930.55     87.17 o 
   0   3   3     3612.46     3340.00     48.26 o 
   1   3   3      239.42      226.49      5.57 o 
   2   3   3        1.29        6.90      3.36 o 
   3   3   3      260.94      276.38     12.91 o 
   4   3   3       18.53       40.36      7.69 o 
   5   3   3      200.22      207.53     17.00 o 
   6   3   3      443.85      466.94     23.54 o 
   7   3   3      404.39      378.68     23.42 o 
   8   3   3       12.79       15.35     16.69 o 
   9   3   3        4.66        3.85     15.18 o 
  -9   4   3        2.43       33.75     24.36 o 
  -8   4   3        7.22        0.00     15.54 o 
  -7   4   3        6.20       21.40     11.74 o 
  -6   4   3        3.98       29.80     13.55 o 
  -5   4   3       16.15       22.99     10.33 o 
  -4   4   3        9.65        0.00      4.77 o 
  -3   4   3      781.68      829.39     21.91 o 
  -2   4   3       11.33       12.11      6.28 o 
  -1   4   3       24.80        0.00      5.94 o 
   0   4   3     4832.05     4569.47     63.06 o 
   1   4   3      882.29      836.25     18.93 o 
   2   4   3      535.05      564.35     15.57 o 
   3   4   3       51.07       53.37      5.88 o 
   4   4   3      306.78      301.43     17.99 o 
   5   4   3      219.96      258.73     14.76 o 
   6   4   3       48.49       43.33     10.30 o 
   7   4   3       18.26      132.75     67.19 o 
   8   4   3       42.91       34.02     25.94 o 
   9   4   3       35.09       46.89     20.93 o 
  -9   5   3       14.43       23.47     25.80 o 
  -8   5   3       12.51       17.39     20.86 o 
  -7   5   3       31.34       56.90     32.87 o 
  -6   5   3      287.12      300.58     38.71 o 
  -5   5   3      233.56      225.32     14.70 o 
  -4   5   3      759.66      767.50     21.23 o 
  -3   5   3       18.70       44.64      5.90 o 
  -2   5   3     3742.50     3817.17     49.03 o 
  -1   5   3     1345.36     1017.73     22.12 o 
   0   5   3       17.19       21.66      6.69 o 
   1   5   3     1272.01     1136.46     18.88 o 
   2   5   3       80.56       70.06      4.07 o 
   3   5   3     2643.09     2650.94     59.04 o 
   4   5   3        5.75        5.86      6.31 o 
   5   5   3       37.02       29.74     10.98 o 
   6   5   3        6.53       32.80     22.03 o 
   7   5   3      274.90      251.90     25.15 o 
   8   5   3        8.86       34.90     19.20 o 
   9   5   3       36.35       38.61     27.48 o 
  -9   6   3        0.97       32.33     31.65 o 
  -8   6   3       10.11       19.62     21.18 o 
  -7   6   3       40.25       54.34     29.12 o 
  -6   6   3       86.79       82.04     14.55 o 
  -5   6   3      100.55      115.72     11.44 o 
  -4   6   3       22.25       40.65     10.92 o 
  -3   6   3      589.81      635.86     19.01 o 
  -2   6   3     4024.16     4069.29     56.37 o 
  -1   6   3     2165.17     2290.80     41.41 o 
   0   6   3     3685.05     3271.07     81.10 o 
   1   6   3       92.37       95.69      6.44 o 
   2   6   3    10555.42    10618.85    133.48 o 
   3   6   3     1306.16     1283.71     33.91 o 
   4   6   3       13.22       18.18      8.42 o 
   5   6   3      931.52      874.09     35.31 o 
   6   6   3       40.06       41.00     14.37 o 
   7   6   3       28.73       19.47     14.31 o 
   8   6   3        2.20       14.55     15.90 o 
  -8   7   3        6.93        0.00     16.52 o 
  -7   7   3      295.87      289.95     51.52 o 
  -6   7   3       99.35       79.03     16.06 o 
  -5   7   3        0.18        5.51      9.06 o 
  -4   7   3     1516.75     1607.83     34.56 o 
  -3   7   3      363.83      361.85     13.55 o 
  -2   7   3      177.59      200.41     11.40 o 
  -1   7   3       14.92        0.00      4.64 o 
   0   7   3     2749.80     2912.48     45.56 o 
   1   7   3     1900.87     1903.14     34.55 o 
   2   7   3        0.45        1.97      5.67 o 
   3   7   3      536.49      560.71     21.81 o 
   4   7   3     1372.10     1425.53     42.09 o 
   5   7   3       53.01       64.30     14.52 o 
   6   7   3      445.08      421.11     29.10 o 
   7   7   3       15.76       32.17     15.84 o 
   8   7   3       25.15       26.91     17.58 o 
  -8   8   3      164.52      256.84     39.11 o 
  -7   8   3       12.91       11.66     24.84 o 
  -6   8   3      114.25       87.90     24.33 o 
  -5   8   3        8.32       18.59     10.11 o 
  -4   8   3      102.92      100.35      9.43 o 
  -3   8   3      766.24      721.09     21.13 o 
  -2   8   3      843.50      929.62     24.19 o 
  -1   8   3      447.50      472.24     22.44 o 
   0   8   3      724.02      802.28     22.65 o 
   1   8   3     7112.39     7473.23    109.28 o 
   2   8   3     2547.52     2446.48     37.78 o 
   3   8   3       22.73       39.31     10.33 o 
   4   8   3       40.61       26.44     10.42 o 
   5   8   3      417.70      380.34     24.55 o 
   6   8   3      254.97      249.85     24.03 o 
   7   8   3        0.21        0.00     13.64 o 
   8   8   3       10.90       16.34     16.73 o 
  -8   9   3       76.25      101.11     32.16 o 
  -7   9   3      414.60      407.42     43.97 o 
  -6   9   3       65.13       62.04     28.75 o 
  -5   9   3      252.65      246.60     27.66 o 
  -4   9   3       21.97       25.84     13.88 o 
  -3   9   3      449.30      454.60     17.66 o 
  -2   9   3      417.94      474.90     18.03 o 
  -1   9   3     2440.31     2444.89     61.05 o 
   0   9   3     8523.91     9110.19    131.97 o 
   1   9   3       85.72       98.76     10.63 o 
   2   9   3      518.10      510.76     15.28 o 
   3   9   3       13.38       14.34     10.23 o 
   4   9   3      567.73      578.16     30.66 o 
   5   9   3      111.38      136.30     17.40 o 
   6   9   3      548.27      463.54     31.01 o 
   7   9   3       30.31       18.83     15.85 o 
   8   9   3       12.50       38.83     19.98 o 
  -8  10   3       98.29      116.39     37.12 o 
  -7  10   3        6.21        0.00     22.64 o 
  -6  10   3      158.24      175.08     33.73 o 
  -5  10   3        0.00        0.00      8.55 o 
  -4  10   3      694.56      663.68     29.44 o 
  -3  10   3        0.11        2.00      6.30 o 
  -2  10   3        6.70        9.62      7.59 o 
  -1  10   3       10.06       33.62     12.69 o 
   0  10   3      821.26      817.71     25.57 o 
   1  10   3        1.04       22.44     16.82 o 
   2  10   3      180.69      171.21     10.68 o 
   3  10   3      131.44      140.32     16.23 o 
   4  10   3       99.76      117.64     16.79 o 
   5  10   3       20.30       14.42     11.91 o 
   6  10   3      106.01      131.24     32.07 o 
   7  10   3        6.59       24.77     17.08 o 
   8  10   3       89.48       94.65     46.54 o 
  -8  11   3       23.33        4.05     21.67 o 
  -7  11   3      139.98      184.15     38.81 o 
  -6  11   3       61.70      108.30     28.34 o 
  -5  11   3       51.96       59.85     23.95 o 
  -4  11   3       36.56       77.91     14.25 o 
  -3  11   3      414.04      401.82     19.09 o 
  -2  11   3      885.72      896.54     29.06 o 
  -1  11   3      681.57      660.51     29.16 o 
   0  11   3       57.69       77.79     13.92 o 
   1  11   3     1268.90     1340.64     35.93 o 
   2  11   3      432.60      463.66     17.20 o 
   3  11   3      593.25      553.48     27.75 o 
   4  11   3      954.15      961.33     41.96 o 
   5  11   3       23.77       10.75     12.23 o 
   6  11   3      198.04      211.05     25.67 o 
   7  11   3        0.80        0.00     11.98 o 
  -7  12   3        6.92       31.54     27.55 o 
  -6  12   3        3.99       14.08     22.26 o 
  -5  12   3      116.18      145.13     30.06 o 
  -4  12   3      301.23      283.11     30.16 o 
  -3  12   3      599.92      603.56     25.34 o 
  -2  12   3      278.97      280.89     22.41 o 
  -1  12   3       63.62       72.65     11.50 o 
   0  12   3     1125.24     1158.54     38.66 o 
   1  12   3       40.29       73.53     11.67 o 
   2  12   3        0.01       13.33     10.87 o 
   3  12   3       58.93       50.12     14.75 o 
   4  12   3      843.98      798.29     39.56 o 
   5  12   3       44.65       49.33     15.27 o 
   6  12   3      144.40      149.59     21.92 o 
   7  12   3       14.92       51.21     41.28 o 
  -7  13   3        0.84        0.00     27.80 o 
  -6  13   3        0.75        5.81     19.50 o 
  -5  13   3       97.83      134.26     31.80 o 
  -4  13   3       34.51       49.58     24.88 o 
  -3  13   3       95.95       92.63     22.64 o 
  -2  13   3       47.05       64.03     12.02 o 
  -1  13   3      358.29      335.74     20.38 o 
   0  13   3      489.49      493.60     25.05 o 
   1  13   3       78.33       72.06     13.17 o 
   2  13   3      232.41      275.07     25.11 o 
   3  13   3      759.46      753.27     39.24 o 
   4  13   3      171.35      167.66     22.62 o 
   5  13   3      665.77      549.98     35.22 o 
   6  13   3       18.38       43.09     20.19 o 
   7  13   3        0.80        0.00     41.26 o 
  -7  14   3        5.85        0.00     23.99 o 
  -6  14   3       61.21       42.98     28.11 o 
  -5  14   3        9.76       16.76     32.65 o 
  -4  14   3      142.13      173.30     39.15 o 
  -3  14   3        7.46        0.00     12.53 o 
  -2  14   3        1.57       17.95     10.86 o 
  -1  14   3       12.12       13.67     15.75 o 
   0  14   3      115.70      107.26     15.17 o 
   1  14   3      397.83      388.07     23.59 o 
   2  14   3       89.33      105.19     22.48 o 
   3  14   3      146.25      175.15     24.54 o 
   4  14   3      182.46      202.97     23.59 o 
   5  14   3      133.19      121.76     21.56 o 
   6  14   3       11.94       39.67     38.87 o 
  -6  15   3       68.57      136.57     35.68 o 
  -5  15   3      206.39      207.17     36.87 o 
  -4  15   3      104.72       95.48     20.96 o 
  -3  15   3       66.02       83.98     22.13 o 
  -2  15   3       14.97       30.33     13.01 o 
  -1  15   3        1.27       27.20     13.32 o 
   0  15   3      171.75      196.41     19.66 o 
   1  15   3        0.39        0.00     10.79 o 
   2  15   3       12.88        9.96     13.57 o 
   3  15   3       10.65        3.48     16.17 o 
   4  15   3      157.56      168.13     23.30 o 
   5  15   3       17.78       25.18     22.11 o 
   6  15   3        1.42        6.81     24.75 o 
  -6  16   3       14.36        0.00     31.67 o 
  -5  16   3       24.87       22.99     24.99 o 
  -4  16   3       34.78       31.25     43.54 o 
  -3  16   3       14.61        0.00     11.58 o 
  -2  16   3        2.40        0.00      9.46 o 
  -1  16   3       13.16       32.73     21.11 o 
   0  16   3       92.08       91.13     16.20 o 
   1  16   3      268.87      252.24     27.13 o 
   2  16   3      165.92      154.61     23.12 o 
   3  16   3       69.02       68.76     19.11 o 
   4  16   3       14.97       41.74     26.26 o 
   5  16   3        7.56        6.83     30.86 o 
   6  16   3        9.56        0.00     36.09 o 
  -5  17   3       16.17       24.16     25.99 o 
  -4  17   3        1.77       29.62     24.41 o 
  -3  17   3        1.36       16.51     18.33 o 
  -2  17   3        4.24       22.27     18.72 o 
  -1  17   3        1.18       25.72     13.62 o 
   0  17   3        0.33        0.00      9.74 o 
   1  17   3        9.45        9.72     12.13 o 
   2  17   3        1.22       12.37     13.84 o 
   3  17   3       27.20       30.12     19.75 o 
   4  17   3        0.30       20.34     20.69 o 
   5  17   3        0.09        0.00     30.12 o 
  -4  18   3       14.18       58.77     30.38 o 
  -3  18   3        4.00        0.00     15.60 o 
  -2  18   3        1.45        0.00     19.52 o 
  -1  18   3        2.01        0.00     12.61 o 
   0  18   3        8.83       66.66     19.72 o 
   1  18   3       11.55        5.16     13.92 o 
   2  18   3        7.05        2.59     15.34 o 
   3  18   3        2.21        0.00     19.94 o 
   4  18   3        0.00       35.27     55.22 o 
  -4  19   3        4.21        0.00     21.43 o 
  -3  19   3        0.87        6.52     21.75 o 
  -2  19   3        0.24        0.00     20.32 o 
  -1  19   3        0.02       25.07     15.73 o 
   0  19   3       14.47       47.81     24.53 o 
   1  19   3        6.18        8.21     16.98 o 
   2  19   3        0.16       16.90     17.84 o 
   3  19   3       10.74       33.55     25.35 o 
   4  19   3        0.26        0.00     29.37 o 
  -3  20   3        0.40        0.00     26.93 o 
  -2  20   3        2.40        0.00     21.30 o 
  -1  20   3        0.02       17.87     20.45 o 
   0  20   3       23.25       23.37     15.92 o 
   1  20   3        1.84       17.57     18.42 o 
   2  20   3       10.40       47.02     29.38 o 
  -1  21   3        0.49        0.00     17.32 o 
   0  21   3        0.66        0.00     22.71 o 
   1  21   3        2.61       26.06     23.18 o 
  -8   0   4      319.27      273.32     33.85 o 
  -6   0   4       13.68       17.37     13.62 o 
  -4   0   4      993.06     1031.29     35.63 o 
  -2   0   4      196.67      139.65     15.11 o 
   0   0   4     3160.90     3195.01    116.48 o 
   2   0   4    10835.31    10153.68    196.82 o 
   4   0   4     2094.94     1915.07     55.76 o 
   6   0   4        0.24        0.00     17.14 o 
   8   0   4        0.89       45.89     51.65 o 
  -9   1   4       15.93        0.00     20.78 o 
  -8   1   4        3.64       16.44     16.91 o 
  -7   1   4     3027.45     3045.38     79.20 o 
  -6   1   4      597.13      606.16     27.88 o 
  -5   1   4      558.34      564.78     36.64 o 
  -4   1   4       98.14      108.17     10.11 o 
  -3   1   4       22.42       28.72      6.54 o 
  -2   1   4       15.43        2.23      3.75 o 
  -1   1   4     9197.15     8930.87     99.70 o 
   0   1   4     5139.72     4986.43     54.99 o 
   1   1   4      390.54      433.83     10.79 o 
   2   1   4    29052.05    31239.81    288.91 o 
   3   1   4    18297.83    19529.18    247.89 o 
   4   1   4     7816.09     8227.25    122.09 o 
   5   1   4       48.17       60.02      9.89 o 
   6   1   4     1377.63     1251.43     42.32 o 
   7   1   4       49.23       52.38     16.05 o 
   8   1   4       69.88       87.01     17.70 o 
   9   1   4        0.13       44.49     25.89 o 
  -9   2   4       15.79        0.00     16.20 o 
  -8   2   4       13.41       18.58     20.01 o 
  -7   2   4      673.46      699.00     38.19 o 
  -6   2   4      473.78      441.99     22.51 o 
  -5   2   4     1915.26     1853.42     42.23 o 
  -4   2   4       71.52       90.15     11.47 o 
  -3   2   4        7.57       15.86      5.99 o 
  -2   2   4     1594.44     1447.15     34.61 o 
  -1   2   4    50630.48    53122.67    301.62 o 
   0   2   4    27994.34    29571.59    182.23 o 
   1   2   4    23966.43    25103.92    172.30 o 
   2   2   4     4909.57     4507.50     53.75 o 
   3   2   4       14.60       12.77      6.46 o 
   4   2   4     4159.45     4668.60     76.65 o 
   5   2   4       16.20       12.92      7.97 o 
   6   2   4      981.04     1016.97     36.91 o 
   7   2   4      151.97      156.19     18.84 o 
   8   2   4        7.18       18.63     23.22 o 
   9   2   4      110.14       91.11     33.13 o 
  -9   3   4       24.37       17.47     20.59 o 
  -8   3   4      130.27       96.11     21.78 o 
  -7   3   4       53.75       65.21     15.88 o 
  -6   3   4      859.65      797.71     34.63 o 
  -5   3   4       27.52       43.59     10.41 o 
  -4   3   4      395.66      407.14     17.02 o 
  -3   3   4     1445.85     1394.74     43.77 o 
  -2   3   4      173.17      149.93     12.58 o 
  -1   3   4    22211.24    22858.20    156.24 o 
   0   3   4     5103.57     4860.14     69.26 o 
   1   3   4       69.65       61.04      3.44 o 
   2   3   4      782.56      764.70     15.22 o 
   3   3   4     1056.54     1005.31     21.02 o 
   4   3   4      193.61      226.89     13.52 o 
   5   3   4      602.52      628.48     23.67 o 
   6   3   4      431.32      439.47     23.00 o 
   7   3   4      936.50      914.57     37.63 o 
   8   3   4        0.38        0.00     15.56 o 
   9   3   4       41.67       57.23     22.45 o 
  -9   4   4        8.96       28.25     24.72 o 
  -8   4   4       41.68       69.24     24.92 o 
  -7   4   4       14.58       17.04     11.00 o 
  -6   4   4      198.95      175.47     16.13 o 
  -5   4   4      163.48      188.80     22.44 o 
  -4   4   4        4.43       15.34     12.49 o 
  -3   4   4     1030.81      990.77     34.52 o 
  -2   4   4      455.69      368.97      5.92 o 
  -1   4   4      267.78      364.45     10.68 o 
   0   4   4     5980.44     5903.17     67.62 o 
   1   4   4      629.46      541.37      9.97 o 
   2   4   4        1.19        0.00      3.42 o 
   3   4   4        0.05        5.79      8.98 o 
   4   4   4      949.04      926.57     25.11 o 
   5   4   4     1133.48     1150.73     31.12 o 
   6   4   4        8.29       11.91      9.00 o 
   7   4   4      123.20      117.36     22.70 o 
   8   4   4       42.00       30.24     21.27 o 
   9   4   4       29.41       35.68     40.05 o 
  -9   5   4        1.03        0.00     33.76 o 
  -8   5   4       41.10       58.05     27.43 o 
  -7   5   4       49.01       25.85     15.09 o 
  -6   5   4      334.72      305.43     19.13 o 
  -5   5   4      122.17      121.83     13.01 o 
  -4   5   4       86.34      117.84     14.75 o 
  -3   5   4      130.75      125.59      6.81 o 
  -2   5   4     4164.28     4232.89     54.75 o 
  -1   5   4     1284.07     1245.86     22.65 o 
   0   5   4      272.18      252.31      9.73 o 
   1   5   4     2530.77     2530.29     49.50 o 
   2   5   4      245.08      241.08      8.69 o 
   3   5   4     2142.46     2116.05     33.58 o 
   4   5   4       64.37       75.71      6.91 o 
   5   5   4       43.29       30.95      7.53 o 
   6   5   4      190.45      163.88     20.70 o 
   7   5   4       84.62       91.28     22.22 o 
   8   5   4        4.31       26.51     16.37 o 
  -8   6   4       10.16       16.11     31.52 o 
  -7   6   4       15.76       26.30     20.10 o 
  -6   6   4       41.04       82.51     18.05 o 
  -5   6   4       53.42       53.67     15.40 o 
  -4   6   4       63.00       84.02      9.71 o 
  -3   6   4        3.31       15.29      9.86 o 
  -2   6   4      214.26      205.17     15.73 o 
  -1   6   4      113.86      138.86      8.80 o 
   0   6   4      182.69      168.74     17.18 o 
   1   6   4      139.20      134.90     13.11 o 
   2   6   4     2276.09     2163.98     51.44 o 
   3   6   4      298.39      286.48     15.23 o 
   4   6   4       53.10       64.18     17.25 o 
   5   6   4      101.78       89.54     16.49 o 
   6   6   4       10.90       20.54     12.40 o 
   7   6   4       10.64        2.26     16.39 o 
   8   6   4       22.28       50.97     19.44 o 
  -8   7   4       22.26       57.99     37.61 o 
  -7   7   4       58.89       23.03     21.68 o 
  -6   7   4        0.91        0.00     17.58 o 
  -5   7   4       17.21       34.70      9.39 o 
  -4   7   4       77.67       90.45      9.35 o 
  -3   7   4        0.28        6.18      4.63 o 
  -2   7   4       67.74       72.42      7.96 o 
  -1   7   4      110.99      101.34      8.69 o 
   0   7   4      818.65      728.46     20.32 o 
   1   7   4      567.47      536.13     15.02 o 
   2   7   4      126.10      126.32     10.58 o 
   3   7   4       14.76       43.77     16.10 o 
   4   7   4      140.67      135.55     14.99 o 
   5   7   4       46.41       26.58     11.32 o 
   6   7   4       24.08       10.25     11.84 o 
   7   7   4       45.52       55.72     21.26 o 
   8   7   4       18.15        0.00     14.29 o 
  -8   8   4       19.68       56.82     32.15 o 
  -7   8   4       40.30       61.58     25.43 o 
  -6   8   4       20.62       10.43     21.43 o 
  -5   8   4       34.00       42.51     13.85 o 
  -4   8   4       16.61       21.20      9.82 o 
  -3   8   4       10.39        6.07      7.32 o 
  -2   8   4      444.42      497.03     19.60 o 
  -1   8   4       82.51       97.46     10.57 o 
   0   8   4      103.81      139.76     10.19 o 
   1   8   4      103.82      111.23      9.42 o 
   2   8   4       11.44        9.06      4.67 o 
   3   8   4        2.42       11.16     13.13 o 
   4   8   4        0.47       15.60     10.04 o 
   5   8   4       28.21       24.67     11.66 o 
   6   8   4        4.97        3.93     12.36 o 
   7   8   4        0.58        0.00     12.13 o 
   8   8   4        2.19       12.11     15.67 o 
  -8   9   4       23.98        8.40     23.80 o 
  -7   9   4        0.19       39.34     40.77 o 
  -6   9   4        0.01       98.88     53.54 o 
  -5   9   4        5.23        0.00     16.91 o 
  -4   9   4       11.08       10.04      6.33 o 
  -3   9   4        0.06       11.16      6.39 o 
  -2   9   4        0.22       43.74     21.68 o 
  -1   9   4       23.21       21.71      7.04 o 
   0   9   4      340.23      384.35     17.55 o 
   1   9   4       17.79       22.49      9.90 o 
   2   9   4       31.83       35.93      6.37 o 
   3   9   4        6.20       11.86      9.01 o 
   4   9   4       18.06       17.72     11.06 o 
   5   9   4       28.15       40.41     12.32 o 
   6   9   4        6.21       15.05     30.26 o 
   7   9   4        4.77       12.80     17.84 o 
   8   9   4        1.96        0.20     19.63 o 
  -8  10   4       16.23       17.20     27.10 o 
  -7  10   4        2.08       15.22     22.84 o 
  -6  10   4        1.14       10.40     19.23 o 
  -5  10   4        4.45        2.04     14.44 o 
  -4  10   4        9.59        7.04      7.08 o 
  -3  10   4       74.42       68.21     15.49 o 
  -2  10   4       29.86       40.20     13.98 o 
  -1  10   4      114.07      127.86     12.57 o 
   0  10   4        6.23       27.13     16.08 o 
   1  10   4        9.87       13.04      8.55 o 
   2  10   4       33.25       21.44      9.99 o 
   3  10   4        0.04        1.47      7.59 o 
   4  10   4       27.80       30.52     12.06 o 
   5  10   4        1.19        7.64     11.43 o 
   6  10   4        4.25        0.00     17.12 o 
   7  10   4        0.01       10.77     16.30 o 
   8  10   4        8.23       33.83     30.74 o 
  -7  11   4        0.27        9.06     20.80 o 
  -6  11   4        1.81        0.00     16.64 o 
  -5  11   4       43.25       60.00     34.87 o 
  -4  11   4        1.74       18.03     30.91 o 
  -3  11   4       66.01       79.15     11.66 o 
  -2  11   4       23.82       39.49     10.69 o 
  -1  11   4      156.34      118.13     12.42 o 
   0  11   4        7.64        0.00      9.21 o 
   1  11   4      137.11      169.71     13.30 o 
   2  11   4      204.99      208.78     13.05 o 
   3  11   4       32.14       26.37     12.46 o 
   4  11   4       83.93      102.82     17.18 o 
   5  11   4       11.53       22.41     16.99 o 
   6  11   4       25.05       18.12     17.55 o 
   7  11   4        0.98        4.02     24.59 o 
  -7  12   4        0.00       39.64     47.12 o 
  -6  12   4        0.74       53.35     78.66 o 
  -5  12   4      274.25      304.65     36.51 o 
  -4  12   4      191.89      186.09     18.58 o 
  -3  12   4      225.41      187.40     16.06 o 
  -2  12   4      171.22      158.90     15.70 o 
  -1  12   4       36.96       61.37     15.84 o 
   0  12   4      593.48      596.94     24.82 o 
   1  12   4       98.86      104.11     13.26 o 
   2  12   4       37.09       27.39      9.55 o 
   3  12   4      176.68      213.73     19.55 o 
   4  12   4        4.70       31.70     16.12 o 
   5  12   4        0.11        8.46     11.58 o 
   6  12   4       63.32       32.67     14.94 o 
   7  12   4        1.16       46.67     68.48 o 
  -7  13   4        0.35        0.53     30.28 o 
  -6  13   4        2.97       34.99     25.44 o 
  -5  13   4      299.56      282.05     39.58 o 
  -4  13   4        7.67       10.28     16.40 o 
  -3  13   4       60.55       66.56     21.38 o 
  -2  13   4       95.62      103.09     13.77 o 
  -1  13   4       25.10       64.88     18.50 o 
   0  13   4       66.56       93.58     13.72 o 
   1  13   4      112.83      124.97     16.26 o 
   2  13   4      184.33      214.49     15.62 o 
   3  13   4      410.68      425.81     32.65 o 
   4  13   4        0.03       10.36     12.96 o 
   5  13   4      437.48      381.94     47.45 o 
   6  13   4       64.32       19.56     31.41 o 
   7  13   4        0.26        0.00     41.17 o 
  -7  14   4        1.79        0.00     23.35 o 
  -6  14   4        2.85        0.00     24.48 o 
  -5  14   4       52.96       50.93     27.51 o 
  -4  14   4      208.25      211.38     36.52 o 
  -3  14   4       10.31       40.58     20.26 o 
  -2  14   4      165.19      206.22     21.42 o 
  -1  14   4       11.64       39.64     13.02 o 
   0  14   4        0.67        6.42     11.14 o 
   1  14   4      248.56      298.87     21.89 o 
   2  14   4        0.96       10.74     12.47 o 
   3  14   4        0.03       10.20     27.32 o 
   4  14   4      205.40      245.22     24.28 o 
   5  14   4        2.22       48.77     47.25 o 
   6  14   4       87.21       50.46     26.40 o 
  -6  15   4      175.23      203.62     42.11 o 
  -5  15   4      590.85      655.45     71.38 o 
  -4  15   4      366.92      435.48     50.58 o 
  -3  15   4       35.15       33.16     29.73 o 
  -2  15   4      193.82      241.76     33.48 o 
  -1  15   4        1.26        1.92      8.56 o 
   0  15   4      633.32      647.13     33.17 o 
   1  15   4       62.97       59.96     14.20 o 
   2  15   4     1201.37     1226.47     53.38 o 
   3  15   4        2.32       12.91     14.13 o 
   4  15   4        0.51        3.42     14.13 o 
   5  15   4       17.58        4.23     21.04 o 
   6  15   4       26.10       73.31     25.01 o 
  -6  16   4       44.59       97.39     44.66 o 
  -5  16   4        0.31       22.36     38.63 o 
  -4  16   4      144.61      113.33     31.34 o 
  -3  16   4      129.34      166.11     27.31 o 
  -2  16   4      153.88      162.82     18.87 o 
  -1  16   4       21.05       15.70     12.63 o 
   0  16   4       38.57       31.54     12.96 o 
   1  16   4      868.15      875.53     39.94 o 
   2  16   4       58.72      115.07     22.04 o 
   3  16   4       45.16       63.14     18.28 o 
   4  16   4       48.74       59.63     25.96 o 
   5  16   4        5.56       16.82     22.66 o 
  -5  17   4       46.39       62.66     56.62 o 
  -4  17   4        0.23        0.00     22.54 o 
  -3  17   4       18.85        4.97     15.15 o 
  -2  17   4      390.41      379.44     31.66 o 
  -1  17   4       32.24       41.68     15.01 o 
   0  17   4       84.13      104.05     18.25 o 
   1  17   4      428.20      397.14     30.02 o 
   2  17   4      262.41      291.51     34.38 o 
   3  17   4      464.59      455.67     51.75 o 
   4  17   4      189.52      206.60     38.15 o 
   5  17   4       39.57       53.99     26.63 o 
  -4  18   4      102.91       95.48     46.24 o 
  -3  18   4       32.87       56.59     24.10 o 
  -2  18   4      155.42      204.29     28.50 o 
  -1  18   4        9.65        0.00     11.63 o 
   0  18   4       10.48       20.31     13.66 o 
   1  18   4      356.40      368.78     34.07 o 
   2  18   4        2.89        7.52     14.69 o 
   3  18   4      273.13      291.92     48.78 o 
   4  18   4       12.67       52.77     30.36 o 
  -4  19   4       16.68       16.37     23.12 o 
  -3  19   4       46.71       29.57     32.07 o 
  -2  19   4       15.39        0.00     18.08 o 
  -1  19   4        1.55       45.73     16.78 o 
   0  19   4       45.75       77.71     24.04 o 
   1  19   4       54.50        8.76     15.14 o 
   2  19   4        8.57        0.00     26.26 o 
   3  19   4       65.02       61.92     32.96 o 
  -2  20   4       11.88        3.62     19.20 o 
  -1  20   4       25.25       30.75     18.42 o 
   0  20   4      399.56      378.16     37.81 o 
   1  20   4        4.18        0.00     22.59 o 
   2  20   4       18.14       61.26     36.14 o 
   0  21   4        2.72        0.00     28.87 o 
  -9   0   5        0.93        0.00     27.50 o 
  -7   0   5       39.43       51.85     21.42 o 
  -5   0   5        0.84        3.21     11.70 o 
  -3   0   5      103.33       93.33     12.62 o 
  -1   0   5     1021.35      972.45     23.57 o 
   1   0   5      133.56      134.96     10.88 o 
   3   0   5       46.87       53.25      8.76 o 
   5   0   5        8.64        0.00     12.49 o 
   7   0   5        0.87        0.00     12.61 o 
   9   0   5        4.25        5.85     38.43 o 
  -9   1   5        0.37        0.00     26.78 o 
  -8   1   5        0.08        4.07     11.89 o 
  -7   1   5        0.24        0.00     12.02 o 
  -6   1   5        7.24        7.07     14.05 o 
  -5   1   5       34.06       30.73      9.88 o 
  -4   1   5        1.84       11.74      6.86 o 
  -3   1   5        2.73       14.35      7.49 o 
  -2   1   5      574.79      554.54     12.75 o 
  -1   1   5     2496.21     2439.84     33.80 o 
   0   1   5     3216.39     2890.71     32.71 o 
   1   1   5        3.38        0.00      2.29 o 
   2   1   5      422.73      419.87     19.27 o 
   3   1   5       74.29       85.77      9.09 o 
   4   1   5       73.15       81.31     12.21 o 
   5   1   5       61.38       69.84     13.83 o 
   6   1   5       46.95       57.95     12.93 o 
   7   1   5        5.15        0.12      9.65 o 
   8   1   5        1.91        0.00     12.74 o 
   9   1   5        0.00        0.00     17.97 o 
  -9   2   5        0.41        8.25     22.85 o 
  -8   2   5       12.01        0.00     12.97 o 
  -7   2   5       41.22       53.21     13.89 o 
  -6   2   5       49.22       62.01     14.57 o 
  -5   2   5      325.29      324.03     17.47 o 
  -4   2   5       61.57       51.75     13.60 o 
  -3   2   5        7.18       16.32      6.40 o 
  -2   2   5      199.35      187.38      6.34 o 
  -1   2   5    13156.37    12814.16    128.92 o 
   0   2   5    10138.27    10405.64     83.89 o 
   1   2   5     3211.50     3110.69     26.70 o 
   2   2   5       50.44       48.70      7.52 o 
   3   2   5      113.23       97.19      8.22 o 
   4   2   5       48.05       56.84      9.91 o 
   5   2   5       41.66       58.40     10.27 o 
   6   2   5       50.61       57.70     12.20 o 
   7   2   5       10.56       44.37     16.78 o 
   8   2   5       23.84       32.76     16.96 o 
   9   2   5        7.84        5.81     18.37 o 
  -9   3   5       15.60       17.79     31.53 o 
  -8   3   5      128.66      101.23     26.95 o 
  -7   3   5       83.97       57.85     16.89 o 
  -6   3   5       58.84       72.49     12.06 o 
  -5   3   5      108.68       89.00     10.93 o 
  -4   3   5        3.65        2.85      5.25 o 
  -3   3   5       91.66      103.75      9.38 o 
  -2   3   5        2.77        3.10      5.76 o 
  -1   3   5    10723.88    10808.27    129.46 o 
   0   3   5     4043.28     3922.79     46.59 o 
   1   3   5      755.58      815.30     20.67 o 
   2   3   5      249.55      261.60      9.22 o 
   3   3   5        9.66       14.01      6.99 o 
   4   3   5       74.64       88.22      8.78 o 
   5   3   5       42.02       59.75     22.37 o 
   6   3   5        8.47       16.43     10.67 o 
   7   3   5      167.05      168.58     18.23 o 
   8   3   5        1.06        0.28     12.31 o 
  -9   4   5       68.54       80.72     28.36 o 
  -8   4   5      222.96      286.44     50.40 o 
  -7   4   5        7.16       21.60     12.98 o 
  -6   4   5       44.26       43.17     15.37 o 
  -5   4   5       30.68       43.70     14.81 o 
  -4   4   5      359.70      323.24     19.53 o 
  -3   4   5       17.48       17.82      7.21 o 
  -2   4   5       69.15       55.84      8.71 o 
  -1   4   5     2570.14     2470.75     34.40 o 
   0   4   5     4673.22     4490.55     55.57 o 
   1   4   5       83.42       75.68      8.46 o 
   2   4   5      169.98      176.34      8.89 o 
   3   4   5       58.17       66.83      6.75 o 
   4   4   5     1241.05     1156.01     27.46 o 
   5   4   5      719.36      698.80     28.06 o 
   6   4   5      170.87      186.76     16.78 o 
   7   4   5       54.26       37.19     17.48 o 
   8   4   5        0.44        0.00     15.60 o 
  -9   5   5       17.48       49.21     41.72 o 
  -8   5   5        3.71       12.99     27.66 o 
  -7   5   5      174.12      183.96     28.50 o 
  -6   5   5        8.66       43.36     23.08 o 
  -5   5   5      261.02      254.36     18.86 o 
  -4   5   5      186.28      217.16     27.66 o 
  -3   5   5     1402.67     1401.51     45.54 o 
  -2   5   5     2197.61     2178.68     26.02 o 
  -1   5   5     2095.56     2316.15     35.50 o 
   0   5   5      301.75      332.95     11.26 o 
   1   5   5     4638.17     4114.60    130.71 o 
   2   5   5      250.43      230.35     12.83 o 
   3   5   5     1639.04     1619.72     29.46 o 
   4   5   5       19.22       35.48      8.11 o 
   5   5   5      351.04      310.59     22.64 o 
   6   5   5      947.78      927.67     48.80 o 
   7   5   5        1.18        0.00     14.71 o 
   8   5   5        0.01       10.13     19.96 o 
  -8   6   5        6.14       42.04     23.16 o 
  -7   6   5        5.00        0.00     18.53 o 
  -6   6   5       19.48       25.50     13.86 o 
  -5   6   5      234.80      257.21     21.69 o 
  -4   6   5     1223.56     1288.38     41.66 o 
  -3   6   5      261.75      314.57     18.51 o 
  -2   6   5       64.12       71.13     10.05 o 
  -1   6   5     1296.47     1390.21     27.37 o 
   0   6   5     3926.52     3733.59     56.51 o 
   1   6   5        5.32        7.37      3.28 o 
   2   6   5     3011.82     3082.86     43.64 o 
   3   6   5      476.59      474.58     12.85 o 
   4   6   5      159.11      178.33     23.93 o 
   5   6   5        5.33       29.74     12.09 o 
   6   6   5      142.00      177.86     20.80 o 
   7   6   5      276.14      205.39     26.13 o 
   8   6   5      108.82      118.74     23.86 o 
  -8   7   5      217.71      228.89     45.61 o 
  -7   7   5      117.56      132.19     28.56 o 
  -6   7   5       53.28       49.58     14.77 o 
  -5   7   5      680.66      757.08     90.20 o 
  -4   7   5      830.93      856.97     34.87 o 
  -3   7   5       12.26       29.78      9.35 o 
  -2   7   5     3745.53     3932.91     66.87 o 
  -1   7   5     1538.88     1546.08     31.36 o 
   0   7   5      666.25      581.35     19.85 o 
   1   7   5      802.92      708.17     17.05 o 
   2   7   5       33.09       29.24      7.22 o 
   3   7   5       66.41       93.14     16.19 o 
   4   7   5      733.07      730.64     28.61 o 
   5   7   5      556.29      504.82     28.72 o 
   6   7   5       45.94       26.02     12.95 o 
   7   7   5      246.27      261.37     25.44 o 
   8   7   5        0.09        8.00     16.43 o 
  -8   8   5      172.38      247.89     46.60 o 
  -7   8   5      361.09      344.09     42.58 o 
  -6   8   5       20.90       43.01     24.70 o 
  -5   8   5        0.01        3.62     15.21 o 
  -4   8   5      180.29      205.57     18.91 o 
  -3   8   5       97.64       74.22     12.47 o 
  -2   8   5       64.61       88.45     16.76 o 
  -1   8   5      364.38      341.65     14.84 o 
   0   8   5     5560.73     5585.50     83.45 o 
   1   8   5       35.54       45.49      6.92 o 
   2   8   5     1613.13     1692.49     33.45 o 
   3   8   5        3.66       12.08     15.08 o 
   4   8   5        3.15       19.87     18.90 o 
   5   8   5       12.90       18.91     12.17 o 
   6   8   5       85.00       98.74     18.71 o 
   7   8   5        7.20       50.73     21.29 o 
   8   8   5       24.44       14.26     22.69 o 
  -8   9   5      332.79      389.91     53.57 o 
  -7   9   5       19.17        0.00     18.70 o 
  -6   9   5       98.34      135.06     54.06 o 
  -5   9   5      249.03      235.37     21.84 o 
  -4   9   5       55.15       76.14     17.98 o 
  -3   9   5      165.86      169.07     11.79 o 
  -2   9   5      926.10      923.62     29.12 o 
  -1   9   5     1993.55     1895.79     40.54 o 
   0   9   5       86.08       84.90      9.83 o 
   1   9   5       38.07       49.73      7.77 o 
   2   9   5       20.45       33.69     11.16 o 
   3   9   5     1079.92     1133.28     36.63 o 
   4   9   5      458.36      429.94     40.94 o 
   5   9   5       36.36       52.42     14.42 o 
   6   9   5       86.38      123.98     18.36 o 
   7   9   5       73.36       76.24     19.65 o 
   8   9   5       85.38       79.05     36.83 o 
  -8  10   5        1.84       23.66     28.27 o 
  -7  10   5       48.89      140.39     36.82 o 
  -6  10   5       78.75      111.42     28.80 o 
  -5  10   5       91.46      117.31     25.99 o 
  -4  10   5      326.53      289.14     28.90 o 
  -3  10   5       23.13       34.31      9.75 o 
  -2  10   5       99.39      104.48     14.08 o 
  -1  10   5      410.34      468.94     19.22 o 
   0  10   5       32.98       43.65     14.61 o 
   1  10   5        2.02       15.85      7.43 o 
   2  10   5      127.18      107.65      9.62 o 
   3  10   5      765.66      713.67     35.07 o 
   4  10   5      485.86      431.96     28.04 o 
   5  10   5      367.72      354.02     37.30 o 
   6  10   5       54.86       65.85     21.43 o 
   7  10   5        8.61       11.87     19.99 o 
  -7  11   5        0.24       25.24     29.55 o 
  -6  11   5       36.63        0.00     20.85 o 
  -5  11   5       16.09        0.00     16.76 o 
  -4  11   5       55.28       50.18     17.55 o 
  -3  11   5      263.71      259.60     16.58 o 
  -2  11   5      439.84      492.32     25.80 o 
  -1  11   5        0.02       10.85      8.45 o 
   0  11   5      321.31      280.66     17.03 o 
   1  11   5      367.78      400.95     19.43 o 
   2  11   5      391.07      394.04     22.19 o 
   3  11   5       87.06       69.56     21.96 o 
   4  11   5       15.59       16.33     13.10 o 
   5  11   5       83.46       94.34     16.70 o 
   6  11   5      274.43      247.59     31.68 o 
   7  11   5       49.38       63.43     27.63 o 
  -7  12   5        1.27        0.00     26.44 o 
  -6  12   5        0.09        8.44     19.19 o 
  -5  12   5      330.82      276.40     41.83 o 
  -4  12   5     1022.29      950.75     56.26 o 
  -3  12   5      939.45      840.53     31.57 o 
  -2  12   5      955.46      980.67     40.15 o 
  -1  12   5       20.82       25.14      9.25 o 
   0  12   5     1547.27     1492.64     41.49 o 
   1  12   5      253.83      257.82     17.67 o 
   2  12   5        1.79       16.24     11.61 o 
   3  12   5      559.91      538.12     30.26 o 
   4  12   5      121.62      133.32     22.47 o 
   5  12   5        8.45        8.49     12.09 o 
   6  12   5        0.01       28.79     21.67 o 
   7  12   5       43.57       34.04     25.78 o 
  -7  13   5        0.14       20.49     27.67 o 
  -6  13   5        1.60        5.63     19.77 o 
  -5  13   5       71.01       34.65     24.51 o 
  -4  13   5      129.76      104.08     30.14 o 
  -3  13   5      589.67      551.58     32.57 o 
  -2  13   5       74.89       38.98     10.65 o 
  -1  13   5       72.46       85.95     15.07 o 
   0  13   5       24.05       44.46     12.36 o 
   1  13   5      346.31      355.76     21.87 o 
   2  13   5      227.76      239.42     22.77 o 
   3  13   5      250.26      270.72     23.90 o 
   4  13   5       21.12       37.36     14.06 o 
   5  13   5       62.59       56.92     56.00 o 
   6  13   5       88.10       58.62     30.70 o 
   7  13   5        4.51        0.00     19.34 o 
  -6  14   5       64.37       98.96     32.57 o 
  -5  14   5        0.01       34.72     26.63 o 
  -4  14   5        5.87       18.76     20.27 o 
  -3  14   5       54.20       53.98     13.32 o 
  -2  14   5      287.55      297.99     29.04 o 
  -1  14   5       53.34       72.82     13.65 o 
   0  14   5       53.61       86.40     18.63 o 
   1  14   5        2.28        0.77     13.13 o 
   2  14   5      214.44      236.95     23.14 o 
   3  14   5       55.85       67.36     17.19 o 
   4  14   5        2.69       33.90     28.96 o 
   5  14   5      131.37      142.19     31.87 o 
   6  14   5       71.36       26.82     21.42 o 
  -6  15   5        1.77        0.54     21.02 o 
  -5  15   5       46.12       86.14     32.47 o 
  -4  15   5       60.85       68.12     40.93 o 
  -3  15   5       12.59        7.36     14.13 o 
  -2  15   5      154.54      209.18     35.47 o 
  -1  15   5      154.97      156.68     18.17 o 
   0  15   5       41.18       47.38     13.54 o 
   1  15   5      127.25      110.62     16.69 o 
   2  15   5      489.02      494.72     39.95 o 
   3  15   5       98.55       58.60     31.04 o 
   4  15   5       65.31       49.29     25.68 o 
   5  15   5       12.24       41.93     36.46 o 
   6  15   5       75.42       83.83     38.47 o 
  -6  16   5        7.49       18.22     25.72 o 
  -5  16   5        0.13       16.41     31.37 o 
  -4  16   5        1.42        7.58     19.55 o 
  -3  16   5      123.75      134.50     31.36 o 
  -2  16   5       96.46      126.54     20.00 o 
  -1  16   5       29.49       33.65     13.04 o 
   0  16   5        0.24        0.49     10.21 o 
   1  16   5       23.17       46.85     12.84 o 
   2  16   5       16.85       19.86     15.00 o 
   3  16   5       49.95       89.18     28.85 o 
   4  16   5       21.78       37.64     33.14 o 
   5  16   5        6.22       55.62     61.76 o 
  -5  17   5       11.51        4.60     21.87 o 
  -4  17   5        1.61       13.24     24.84 o 
  -3  17   5       12.94       11.79     21.82 o 
  -2  17   5       43.59       41.05     14.78 o 
  -1  17   5        1.20        0.00     11.37 o 
   0  17   5        5.21       17.53     12.18 o 
   1  17   5       13.24        6.02     10.82 o 
   2  17   5        0.09        3.57     20.01 o 
   3  17   5        4.69       11.24     20.59 o 
   4  17   5       16.92       57.17     53.00 o 
   5  17   5        3.45       47.69     28.20 o 
  -4  18   5        1.09        0.00     22.83 o 
  -3  18   5        3.08        5.10     20.10 o 
  -2  18   5        0.71       10.31     15.05 o 
  -1  18   5        3.01       11.14     12.41 o 
   0  18   5        6.41        0.00     10.64 o 
   1  18   5       25.60        7.48     15.76 o 
   2  18   5        5.33       26.94     22.95 o 
   3  18   5        4.00       58.80     33.61 o 
   4  18   5        6.56       20.78     24.09 o 
  -3  19   5       13.43        0.00     15.47 o 
  -2  19   5        5.12        0.00     22.39 o 
  -1  19   5       12.95        0.00     12.74 o 
   0  19   5        8.76       28.02     16.88 o 
   1  19   5       24.96       14.99     21.22 o 
   2  19   5        1.70        2.44     17.27 o 
   3  19   5        0.34       22.69     27.80 o 
  -2  20   5        0.99       10.97     22.43 o 
  -1  20   5       12.95       10.34     18.08 o 
   0  20   5       16.99       31.10     23.46 o 
   1  20   5       13.66       45.17     31.62 o 
   2  20   5        2.29        9.27     23.11 o 
  -8   0   6       31.73       13.35     24.13 o 
  -6   0   6       73.38       40.63     17.75 o 
  -4   0   6      140.30      145.23     28.28 o 
  -2   0   6    16281.14    16704.65    239.64 o 
   0   0   6    19270.27    18336.71    386.87 o 
   2   0   6      830.46      876.06     26.27 o 
   4   0   6    18307.54    19414.16    380.26 o 
   6   0   6     1868.50     1684.34     69.62 o 
   8   0   6        0.72        0.00     16.33 o 
  -9   1   6        0.12        1.21     13.91 o 
  -8   1   6      105.77      137.32     23.30 o 
  -7   1   6       22.50       12.07     11.73 o 
  -6   1   6       48.86       35.81     11.54 o 
  -5   1   6        4.39       12.53     12.81 o 
  -4   1   6     6153.18     6279.04     96.18 o 
  -3   1   6      763.73      804.30     19.23 o 
  -2   1   6      952.29     1019.46     18.97 o 
  -1   1   6     5153.10     5273.06     66.08 o 
   0   1   6     5511.83     5459.15     68.10 o 
   1   1   6      521.63      603.07     14.32 o 
   2   1   6        1.41        0.00      3.52 o 
   3   1   6      402.04      393.45     14.10 o 
   4   1   6        9.89       21.39     10.27 o 
   5   1   6        0.00       11.63      8.34 o 
   6   1   6        1.34        0.00      8.52 o 
   7   1   6       32.80       65.17     16.64 o 
   8   1   6      162.22      176.58     28.72 o 
  -9   2   6       24.21       27.55     26.82 o 
  -8   2   6       73.95       95.71     20.37 o 
  -7   2   6      457.51      451.54     32.53 o 
  -6   2   6      773.96      753.45     31.10 o 
  -5   2   6       13.08       24.77      9.06 o 
  -4   2   6     2442.60     2497.68     46.57 o 
  -3   2   6       82.20       93.83      6.56 o 
  -2   2   6       22.53       28.15      6.83 o 
  -1   2   6    23649.97    24854.17    256.47 o 
   0   2   6    11525.72    11747.87    115.45 o 
   1   2   6     3622.27     3553.62     37.85 o 
   2   2   6      863.72      825.05     16.92 o 
   3   2   6     1086.53     1182.76     25.82 o 
   4   2   6      683.01      553.46     31.63 o 
   5   2   6      467.61      488.59     21.82 o 
   6   2   6      807.37      831.67     33.27 o 
   7   2   6       10.10        6.29      9.57 o 
   8   2   6       48.68       59.92     19.63 o 
  -9   3   6        9.37        0.00     39.41 o 
  -8   3   6       60.10       93.82     33.25 o 
  -7   3   6      466.26      510.92     33.96 o 
  -6   3   6       19.57       68.82     22.62 o 
  -5   3   6       13.15       17.59      9.76 o 
  -4   3   6      666.11      709.33     19.34 o 
  -3   3   6       11.62       10.70      7.95 o 
  -2   3   6      651.64      690.58     21.47 o 
  -1   3   6     5183.02     4649.52     56.10 o 
   0   3   6     3404.35     3575.52     42.87 o 
   1   3   6      535.31      570.12     20.10 o 
   2   3   6      489.23      577.06     13.40 o 
   3   3   6     1347.54     1455.92     29.93 o 
   4   3   6       31.77       57.73     10.79 o 
   5   3   6      425.04      378.79     21.59 o 
   6   3   6       16.28       27.12     10.67 o 
   7   3   6      142.58      176.45     24.81 o 
   8   3   6        7.46        6.07     14.56 o 
  -9   4   6        4.21       15.41     27.04 o 
  -8   4   6       66.97       84.08     36.36 o 
  -7   4   6        8.90        0.00     11.58 o 
  -6   4   6       19.35        3.87     10.94 o 
  -5   4   6       14.09        4.05     10.29 o 
  -4   4   6      308.88      336.30     19.85 o 
  -3   4   6     1597.22     1540.07     40.18 o 
  -2   4   6      178.64      191.57     12.67 o 
  -1   4   6       45.55       47.55      5.96 o 
   0   4   6     3906.27     3669.18     45.01 o 
   1   4   6     1857.80     1975.69     65.14 o 
   2   4   6      112.04      114.28      9.50 o 
   3   4   6      181.15      173.64      9.97 o 
   4   4   6      748.63      759.28     24.07 o 
   5   4   6      788.79      769.14     26.40 o 
   6   4   6      320.22      292.88     20.88 o 
   7   4   6       54.97       34.52     15.26 o 
   8   4   6        5.13       26.39     16.81 o 
  -8   5   6        0.01        0.00     22.18 o 
  -7   5   6       18.40       12.85     12.97 o 
  -6   5   6       20.08       75.85     19.14 o 
  -5   5   6       43.68       85.57     19.41 o 
  -4   5   6       86.79      113.20     18.94 o 
  -3   5   6     1632.27     1632.78     43.01 o 
  -2   5   6      109.70      105.17      4.33 o 
  -1   5   6      857.83      929.01     20.15 o 
   0   5   6     2745.86     2718.07     41.70 o 
   1   5   6      223.10      205.09     12.84 o 
   2   5   6      379.93      374.50     10.29 o 
   3   5   6      193.02      194.17      9.86 o 
   4   5   6        2.44        5.33      5.78 o 
   5   5   6      290.37      273.60     17.84 o 
   6   5   6      310.28      305.99     33.47 o 
   7   5   6        0.47        0.00     13.57 o 
   8   5   6        0.57        0.00     15.06 o 
  -8   6   6        2.61       15.02     19.62 o 
  -7   6   6       32.04       39.57     19.25 o 
  -6   6   6        9.68       12.00     12.14 o 
  -5   6   6       13.02       53.95     15.15 o 
  -4   6   6      479.91      439.68     31.48 o 
  -3   6   6       75.07       42.16     10.12 o 
  -2   6   6       10.98       39.11     10.35 o 
  -1   6   6      590.53      594.96     17.55 o 
   0   6   6     1305.19     1372.66     26.91 o 
   1   6   6      248.65      224.48     15.04 o 
   2   6   6       32.93       37.13     13.60 o 
   3   6   6        9.27        9.83      4.98 o 
   4   6   6      113.80      134.87     15.59 o 
   5   6   6        9.16       15.51     10.69 o 
   6   6   6       34.93       20.36     12.58 o 
   7   6   6      112.45      108.59     22.17 o 
   8   6   6        3.10        0.00     14.41 o 
  -8   7   6       23.00        0.00     19.01 o 
  -7   7   6       15.82       65.22     23.97 o 
  -6   7   6        3.85       10.29     11.58 o 
  -5   7   6       15.83       43.27     15.39 o 
  -4   7   6       39.88       67.47     16.46 o 
  -3   7   6        6.90       22.16     13.36 o 
  -2   7   6      167.70      182.83     10.45 o 
  -1   7   6       20.25       35.14      7.48 o 
   0   7   6        0.83       11.49      4.92 o 
   1   7   6        9.43        6.85      3.95 o 
   2   7   6      262.17      252.05      9.24 o 
   3   7   6       10.21       20.60      5.49 o 
   4   7   6      124.32      125.16     14.78 o 
   5   7   6      118.07      147.96     17.69 o 
   6   7   6        0.70        9.01     11.89 o 
   7   7   6       31.07       26.21     18.51 o 
   8   7   6        5.05       32.17     22.19 o 
  -8   8   6       20.96       32.37     26.47 o 
  -7   8   6        0.93        0.00     19.79 o 
  -6   8   6       34.48       50.40     16.53 o 
  -5   8   6      114.75      140.26     20.33 o 
  -4   8   6        0.02        0.00     10.06 o 
  -3   8   6      171.06      167.25     20.35 o 
  -2   8   6      104.19      105.59      9.57 o 
  -1   8   6        4.38        5.56      6.53 o 
   0   8   6        2.89       25.58      9.40 o 
   1   8   6        0.00        1.69      6.80 o 
   2   8   6      148.45      157.36      8.74 o 
   3   8   6       11.51       17.57      7.80 o 
   4   8   6        8.04       15.35      9.82 o 
   5   8   6        0.59       15.16     10.90 o 
   6   8   6        2.59        0.22     18.11 o 
   7   8   6        2.93       18.02     19.19 o 
   8   8   6        0.04       30.05     23.15 o 
  -8   9   6        0.21       26.85     24.05 o 
  -7   9   6       10.97        0.00     18.54 o 
  -6   9   6       58.69       65.19     25.68 o 
  -5   9   6        0.62        1.98     11.36 o 
  -4   9   6        6.23        0.00     10.97 o 
  -3   9   6        0.06       27.50     12.58 o 
  -2   9   6        0.93       10.85      6.81 o 
  -1   9   6       59.56       62.65      9.18 o 
   0   9   6       58.43       73.92      8.80 o 
   1   9   6       22.37       22.58      8.67 o 
   2   9   6        1.36       10.13      7.58 o 
   3   9   6       16.09       35.31      9.96 o 
   4   9   6        4.57       15.57     10.17 o 
   5   9   6        7.87       13.13     10.74 o 
   6   9   6        0.19       35.31     27.27 o 
   7   9   6        0.76       10.57     17.81 o 
   8   9   6        0.07       17.97     22.73 o 
  -8  10   6       12.82        0.00     24.80 o 
  -7  10   6        1.87       23.69     22.32 o 
  -6  10   6        9.74        1.59     25.08 o 
  -5  10   6       23.04       46.25     15.04 o 
  -4  10   6       31.21       32.82     16.38 o 
  -3  10   6       47.98       47.64      9.85 o 
  -2  10   6        1.17       20.84     12.68 o 
  -1  10   6       54.74       78.20     14.43 o 
   0  10   6        5.31       22.76     11.63 o 
   1  10   6       95.13       98.59      9.83 o 
   2  10   6      123.83      111.78     10.74 o 
   3  10   6        9.96        5.66      9.03 o 
   4  10   6        6.70       37.04     23.06 o 
   5  10   6        8.28        2.61     15.57 o 
   6  10   6        0.17        0.00     18.30 o 
   7  10   6        0.31       23.54     20.48 o 
  -7  11   6        4.39       16.11     26.34 o 
  -6  11   6        4.99        4.71     18.49 o 
  -5  11   6       26.01       18.24     18.88 o 
  -4  11   6        3.19        8.16     12.27 o 
  -3  11   6       41.18       61.54     13.93 o 
  -2  11   6        5.23       13.59      9.00 o 
  -1  11   6       81.16       63.66     14.31 o 
   0  11   6       29.23       45.95      9.79 o 
   1  11   6       79.87       87.30     20.32 o 
   2  11   6        1.32        1.73      5.18 o 
   3  11   6        9.95       19.43     20.20 o 
   4  11   6        6.92        2.96      9.79 o 
   5  11   6       58.62       87.75     24.30 o 
   6  11   6        0.05       10.19     17.11 o 
   7  11   6        7.17       16.77     20.11 o 
  -7  12   6       13.41       24.79     26.36 o 
  -6  12   6        7.11        6.11     24.74 o 
  -5  12   6       19.27        5.10     19.41 o 
  -4  12   6      141.21      138.36     22.88 o 
  -3  12   6      205.89      223.94     19.64 o 
  -2  12   6      275.21      267.80     18.63 o 
  -1  12   6      121.15      129.26     16.02 o 
   0  12   6      142.84      132.88     17.18 o 
   1  12   6       99.29      161.25     19.28 o 
   2  12   6        4.17       34.69     12.43 o 
   3  12   6        1.88       33.75     24.82 o 
   4  12   6       64.18       89.90     24.26 o 
   5  12   6      106.71       33.43     20.15 o 
   6  12   6       12.30        0.00     17.08 o 
   7  12   6       28.35       44.10     25.68 o 
  -7  13   6        1.13       62.84     39.09 o 
  -6  13   6       19.38       56.21     33.57 o 
  -5  13   6       34.35       20.43     21.99 o 
  -4  13   6       18.30        0.00     17.94 o 
  -3  13   6      143.62      140.68     18.24 o 
  -2  13   6       80.07      129.75     17.18 o 
  -1  13   6      420.77      402.29     25.76 o 
   0  13   6        0.01        3.35      6.89 o 
   1  13   6      111.31      110.87     13.58 o 
   2  13   6       32.33       41.42     24.37 o 
   3  13   6       67.49       76.42     24.83 o 
   4  13   6       37.99       77.55     24.51 o 
   5  13   6       37.60       15.11     20.19 o 
   6  13   6       13.70        0.00     16.28 o 
  -6  14   6      101.76      108.58     55.16 o 
  -5  14   6        2.25       15.50     21.81 o 
  -4  14   6       87.27      139.63     28.55 o 
  -3  14   6       28.33       45.74     15.94 o 
  -2  14   6      407.83      417.71     29.54 o 
  -1  14   6       54.81       69.82     24.82 o 
   0  14   6       71.75      103.70     14.88 o 
   1  14   6       30.46       45.01     15.55 o 
   2  14   6      267.93      273.36     24.23 o 
   3  14   6      373.97      361.08     39.57 o 
   4  14   6       20.66       32.41     23.17 o 
   5  14   6      120.98      126.82     35.91 o 
   6  14   6      182.27      165.26     34.15 o 
  -6  15   6       48.99       44.82     29.92 o 
  -5  15   6       57.34       87.37     54.67 o 
  -4  15   6        0.48       63.53     26.55 o 
  -3  15   6       57.93      109.69     24.51 o 
  -2  15   6      255.87      278.53     27.03 o 
  -1  15   6      159.61      165.84     20.84 o 
   0  15   6        0.28       10.12     10.18 o 
   1  15   6       25.22       36.75     23.51 o 
   2  15   6      703.90      658.13     50.77 o 
   3  15   6      151.53      191.83     31.78 o 
   4  15   6        0.10        0.00     26.45 o 
   5  15   6       10.78       15.55     23.57 o 
   6  15   6       25.02        4.50     20.04 o 
  -5  16   6       36.41       27.83     22.78 o 
  -4  16   6       40.84      108.29     33.60 o 
  -3  16   6      430.44      504.65     43.05 o 
  -2  16   6      478.66      489.09     34.91 o 
  -1  16   6      216.65      266.14     22.12 o 
   0  16   6        1.21        0.00     11.92 o 
   1  16   6      243.64      263.58     21.52 o 
   2  16   6      336.08      416.77     60.68 o 
   3  16   6       13.19       28.26     22.99 o 
   4  16   6      260.28      297.74     51.50 o 
   5  16   6        3.27       18.00     27.44 o 
  -5  17   6       66.88       82.91     44.10 o 
  -4  17   6       10.92        4.51     18.50 o 
  -3  17   6       12.35       19.87     25.88 o 
  -2  17   6      125.84      157.36     22.19 o 
  -1  17   6       60.59       74.27     26.65 o 
   0  17   6      118.66      119.22     19.06 o 
   1  17   6      153.39      169.21     22.06 o 
   2  17   6      565.58      560.74     50.66 o 
   3  17   6        4.48        3.76     17.19 o 
   4  17   6        0.12        7.00     18.60 o 
  -4  18   6       72.50       98.17     72.85 o 
  -3  18   6       12.54       41.48     28.47 o 
  -2  18   6       36.42       30.24     22.81 o 
  -1  18   6       12.14       15.09     12.53 o 
   0  18   6       28.56        8.46     12.58 o 
   1  18   6      166.50      214.79     38.03 o 
   2  18   6       15.69       32.93     41.26 o 
   3  18   6      249.13      161.52     46.93 o 
   4  18   6       19.15       21.84     25.81 o 
  -3  19   6       13.81        2.34     18.55 o 
  -2  19   6       24.44        9.08     18.72 o 
  -1  19   6        0.09        0.00     12.62 o 
   0  19   6       11.40        5.20     17.69 o 
   1  19   6       41.59       65.86     28.17 o 
   2  19   6       40.41       89.76     30.64 o 
   3  19   6       11.55        0.00     21.45 o 
  -2  20   6        3.93        0.00     20.64 o 
  -1  20   6      140.11      153.61     37.94 o 
   0  20   6       86.27      116.91     32.68 o 
   1  20   6        5.55       21.89     26.20 o 
   2  20   6       65.42        7.43     21.58 o 
  -9   0   7        8.12        8.15     25.17 o 
  -7   0   7      149.23      165.64     27.54 o 
  -5   0   7       59.52       94.25     18.89 o 
  -3   0   7       97.44       81.50     11.84 o 
  -1   0   7      232.70      199.20     19.39 o 
   1   0   7       13.24       15.83      6.71 o 
   3   0   7       71.13       76.94     16.87 o 
   5   0   7        2.90        0.00     14.42 o 
   7   0   7       33.49       41.84     18.57 o 
  -9   1   7        1.70       19.92     18.92 o 
  -8   1   7      120.44      100.83     23.56 o 
  -7   1   7       52.68       77.11     23.14 o 
  -6   1   7        1.38        9.81     12.65 o 
  -5   1   7       82.75       94.56     12.83 o 
  -4   1   7        5.57       34.10     12.27 o 
  -3   1   7       13.40        0.00      9.21 o 
  -2   1   7        9.41        7.92      4.17 o 
  -1   1   7      260.53      222.48      9.51 o 
   0   1   7      650.69      619.72     16.58 o 
   1   1   7       21.88       14.80      4.41 o 
   2   1   7        1.85        4.99      5.37 o 
   3   1   7      354.40      355.92     20.62 o 
   4   1   7       55.93       47.46     12.55 o 
   5   1   7        0.12        0.00      8.31 o 
   6   1   7       32.83       54.85     13.07 o 
   7   1   7       11.06        8.87     10.46 o 
   8   1   7        0.87        0.00     14.47 o 
  -9   2   7        0.35        0.00     23.52 o 
  -8   2   7       78.03       82.21     21.34 o 
  -7   2   7      354.28      331.49     28.52 o 
  -6   2   7       92.23      121.91     16.02 o 
  -5   2   7        0.21       43.37     15.69 o 
  -4   2   7       14.36       21.29      7.17 o 
  -3   2   7      123.44      128.53     13.52 o 
  -2   2   7       29.52       27.42      7.21 o 
  -1   2   7     1615.80     1578.50     30.03 o 
   0   2   7      486.17      458.01     12.45 o 
   1   2   7      172.52      175.25      7.32 o 
   2   2   7      117.94      117.13      7.55 o 
   3   2   7      338.97      340.52     13.76 o 
   4   2   7        5.92        0.00      5.57 o 
   5   2   7       10.95        0.00      7.49 o 
   6   2   7       21.92       22.95     12.41 o 
   7   2   7        0.67       15.80     12.25 o 
   8   2   7        2.65        0.00     12.33 o 
  -9   3   7       54.01       63.29     34.08 o 
  -8   3   7       55.26       49.87     21.30 o 
  -7   3   7      430.81      503.05     34.09 o 
  -6   3   7      186.30      218.75     23.36 o 
  -5   3   7       57.13       70.39     15.35 o 
  -4   3   7      145.02      181.05     17.27 o 
  -3   3   7        2.39        7.52      8.38 o 
  -2   3   7      237.64      250.75     15.56 o 
  -1   3   7      778.11      669.01     15.33 o 
   0   3   7     1239.67     1306.58     22.21 o 
   1   3   7      312.69      275.10      8.82 o 
   2   3   7      367.22      376.08     10.96 o 
   3   3   7       47.64       57.90      7.45 o 
   4   3   7       49.71       77.72     11.52 o 
   5   3   7       22.55       26.92     11.55 o 
   6   3   7      178.19      165.00     17.06 o 
   7   3   7       10.79        8.81     12.88 o 
   8   3   7       11.51        7.36     14.46 o 
  -8   4   7        7.81       22.14     15.84 o 
  -7   4   7       32.46       57.63     19.82 o 
  -6   4   7        3.15       18.39     14.29 o 
  -5   4   7       14.97       17.91     12.26 o 
  -4   4   7      822.98      833.13     33.11 o 
  -3   4   7     1011.03      994.09     33.51 o 
  -2   4   7        5.40       26.14      8.15 o 
  -1   4   7       74.62       77.37     10.39 o 
   0   4   7      839.05      846.93     18.54 o 
   1   4   7     1344.70     1356.22     32.74 o 
   2   4   7      196.15      155.93      8.34 o 
   3   4   7      116.90      113.03      8.15 o 
   4   4   7      308.79      314.81     24.00 o 
   5   4   7      276.07      268.01     16.56 o 
   6   4   7     1442.16     1336.65     51.85 o 
   7   4   7        3.03        0.00     12.12 o 
   8   4   7        7.98       13.66     15.53 o 
  -8   5   7       20.21       12.09     22.42 o 
  -7   5   7        3.78        0.00     12.98 o 
  -6   5   7       14.76       53.52     19.56 o 
  -5   5   7       15.53       46.12     14.62 o 
  -4   5   7       34.73       53.63     12.89 o 
  -3   5   7      524.10      481.36     23.83 o 
  -2   5   7       35.03       46.67     12.13 o 
  -1   5   7     1734.74     1534.21     28.62 o 
   0   5   7     2001.89     1957.52     32.88 o 
   1   5   7      625.51      712.85     23.40 o 
   2   5   7      181.85      174.87     27.94 o 
   3   5   7      245.41      259.78     10.97 o 
   4   5   7      127.25      125.94     13.19 o 
   5   5   7      531.67      492.80     23.79 o 
   6   5   7      944.22      958.22     55.11 o 
   7   5   7        1.23       32.14     20.37 o 
   8   5   7       16.46       11.13     21.35 o 
  -8   6   7      160.55      177.68     37.13 o 
  -7   6   7      453.18      401.77     31.34 o 
  -6   6   7      153.69      190.51     22.25 o 
  -5   6   7      155.10      153.82     24.85 o 
  -4   6   7      794.96      776.67     36.13 o 
  -3   6   7       15.01        3.69      8.30 o 
  -2   6   7       47.41       61.25     11.28 o 
  -1   6   7     1319.29     1227.38     27.53 o 
   0   6   7      661.96      699.11     18.36 o 
   1   6   7      390.98      438.38     18.60 o 
   2   6   7     1303.73     1349.27     36.51 o 
   3   6   7      299.86      311.11     14.41 o 
   4   6   7      559.27      510.13     20.84 o 
   5   6   7      107.99      127.44     16.38 o 
   6   6   7      785.56      783.47     39.66 o 
   7   6   7      123.26      137.15     22.17 o 
   8   6   7        0.00        0.00     19.09 o 
  -8   7   7        9.29       20.38     37.28 o 
  -7   7   7        3.40        0.00     17.11 o 
  -6   7   7       50.41       57.81     17.74 o 
  -5   7   7      428.73      455.17     31.20 o 
  -4   7   7       16.46        5.63     10.71 o 
  -3   7   7      191.40      152.48     16.75 o 
  -2   7   7        9.65       17.35      8.49 o 
  -1   7   7        3.24        0.00      7.14 o 
   0   7   7      669.09      729.09     20.66 o 
   1   7   7     1982.26     1942.97     47.23 o 
   2   7   7      310.62      325.60     17.81 o 
   3   7   7       14.74       22.93      5.31 o 
   4   7   7      912.95      850.84     30.73 o 
   5   7   7      279.76      260.20     27.85 o 
   6   7   7       51.86       29.09     13.84 o 
   7   7   7        5.85        0.00     19.49 o 
   8   7   7       41.38        5.74     18.03 o 
  -8   8   7       57.08       64.78     29.09 o 
  -7   8   7        4.94       14.08     25.54 o 
  -6   8   7     1201.37     1146.35     52.82 o 
  -5   8   7      458.17      416.89     30.90 o 
  -4   8   7       50.56       76.54     15.51 o 
  -3   8   7      387.49      353.53     22.06 o 
  -2   8   7        9.49        1.10      6.44 o 
  -1   8   7       56.48       64.65      8.89 o 
   0   8   7     2759.04     2834.92     54.08 o 
   1   8   7      892.50      835.95     24.56 o 
   2   8   7      289.07      306.54     17.88 o 
   3   8   7       30.71       37.76     12.34 o 
   4   8   7        5.40        0.30     12.03 o 
   5   8   7      165.10      139.80     17.18 o 
   6   8   7        0.17       26.01     19.03 o 
   7   8   7        2.97       16.56     22.24 o 
   8   8   7       11.04       16.76     22.20 o 
  -8   9   7       61.67       58.92     31.68 o 
  -7   9   7       22.97       65.92     27.88 o 
  -6   9   7        6.28       16.07     23.10 o 
  -5   9   7      379.79      449.90     31.50 o 
  -4   9   7       52.46       45.27     17.93 o 
  -3   9   7      699.48      716.84     40.97 o 
  -2   9   7       60.07       83.33     10.49 o 
  -1   9   7      128.15      115.44     12.58 o 
   0   9   7      128.37      109.36      9.75 o 
   1   9   7      142.34      141.29     11.04 o 
   2   9   7     2661.46     2638.03     61.77 o 
   3   9   7     2762.11     2636.01     88.73 o 
   4   9   7      453.70      416.94     44.04 o 
   5   9   7      105.22      103.47     35.30 o 
   6   9   7       38.27       26.50     18.58 o 
   7   9   7        0.21       13.77     24.30 o 
  -7  10   7      372.24      371.21     52.17 o 
  -6  10   7        8.25       42.97     36.48 o 
  -5  10   7      135.34      141.11     22.85 o 
  -4  10   7      651.23      682.15     38.63 o 
  -3  10   7       66.82       57.99     22.92 o 
  -2  10   7      161.47      165.67     14.45 o 
  -1  10   7      487.21      525.04     21.57 o 
   0  10   7       72.29       92.56     12.80 o 
   1  10   7     1170.26     1057.53     27.68 o 
   2  10   7      594.37      598.23     25.66 o 
   3  10   7     1108.50     1064.41     55.36 o 
   4  10   7     1234.21     1145.24     59.62 o 
   5  10   7      234.40      238.07     30.59 o 
   6  10   7       46.31        5.79     16.39 o 
   7  10   7      226.28      256.19     36.85 o 
  -7  11   7       37.73       27.48     24.36 o 
  -6  11   7       79.86      108.85     58.86 o 
  -5  11   7      486.03      506.73     45.40 o 
  -4  11   7      198.88      198.16     25.92 o 
  -3  11   7       85.90      115.45     21.32 o 
  -2  11   7        6.77        0.00      8.89 o 
  -1  11   7      729.17      703.33     26.78 o 
   0  11   7      521.49      520.03     22.05 o 
   1  11   7      207.63      210.45     12.95 o 
   2  11   7       27.13       35.15     10.67 o 
   3  11   7        9.40       19.90     17.41 o 
   4  11   7      582.16      492.22     43.65 o 
   5  11   7        4.08        6.49     15.58 o 
   6  11   7       18.92        0.99     15.88 o 
   7  11   7        5.51        4.46     20.78 o 
  -7  12   7       47.30       22.64     23.81 o 
  -6  12   7       60.50       86.40     45.03 o 
  -5  12   7       34.00       47.45     56.07 o 
  -4  12   7      445.44      401.45     33.78 o 
  -3  12   7      514.33      439.49     30.52 o 
  -2  12   7      102.03      145.87     16.14 o 
  -1  12   7        0.06       34.00     19.68 o 
   0  12   7      120.36      151.86     14.58 o 
   1  12   7       45.64       68.87     14.51 o 
   2  12   7      150.96      141.79     24.07 o 
   3  12   7       33.18       14.50     20.39 o 
   4  12   7       99.63      126.95     32.56 o 
   5  12   7      657.58      608.68     50.57 o 
   6  12   7       10.86       26.00     21.38 o 
   7  12   7        2.43        0.00     21.96 o 
  -7  13   7       10.83       25.62     29.91 o 
  -6  13   7      190.99      269.67     38.13 o 
  -5  13   7        0.80        0.00     22.81 o 
  -4  13   7        2.43       10.56     15.77 o 
  -3  13   7      214.10      232.85     24.67 o 
  -2  13   7      159.26      147.84     16.97 o 
  -1  13   7      608.25      563.13     31.01 o 
   0  13   7       21.69       20.89      9.66 o 
   1  13   7       65.33       68.08     11.72 o 
   2  13   7        4.38       11.99     10.09 o 
   3  13   7      620.19      562.51     45.04 o 
   4  13   7        0.98       20.37     18.83 o 
   5  13   7      325.19      315.66     39.05 o 
   6  13   7       46.36       44.14     24.76 o 
  -6  14   7        6.98        0.00     27.65 o 
  -5  14   7        5.78        3.83     16.97 o 
  -4  14   7      200.51      207.53     31.66 o 
  -3  14   7       60.91       84.19     18.49 o 
  -2  14   7      195.21      227.01     20.10 o 
  -1  14   7       95.15       64.75     15.65 o 
   0  14   7       36.96       42.21     12.05 o 
   1  14   7       26.96       24.91     14.27 o 
   2  14   7      194.94      185.82     31.97 o 
   3  14   7      642.36      597.96     49.28 o 
   4  14   7       11.84       49.52     25.39 o 
   5  14   7        9.15        0.00     15.77 o 
   6  14   7       60.89       79.04     29.33 o 
  -6  15   7       14.48       56.17     27.82 o 
  -5  15   7       10.44       12.38     21.07 o 
  -4  15   7       40.01       55.57     25.54 o 
  -3  15   7       87.51      128.51     21.95 o 
  -2  15   7      310.18      290.52     23.31 o 
  -1  15   7       37.92       17.41     11.06 o 
   0  15   7       19.83       13.38     12.48 o 
   1  15   7        1.40       16.11     11.21 o 
   2  15   7       10.90       42.78     23.95 o 
   3  15   7        0.48        8.57     23.65 o 
   4  15   7       82.67       68.23     27.11 o 
   5  15   7       13.44       54.68     63.75 o 
  -5  16   7        0.35       18.17     28.65 o 
  -4  16   7       21.63        3.51     19.07 o 
  -3  16   7       36.85       84.27     36.33 o 
  -2  16   7       12.35        0.00     10.89 o 
  -1  16   7       28.36       30.83     12.63 o 
   0  16   7        0.18        0.00      9.32 o 
   1  16   7        8.37        2.95     10.69 o 
   2  16   7        4.86       21.16     20.04 o 
   3  16   7        0.54        7.69     19.08 o 
   4  16   7       14.63       59.46     28.60 o 
   5  16   7        3.74       17.53     24.52 o 
  -5  17   7       10.12       14.85     25.03 o 
  -4  17   7        6.83        8.60     18.75 o 
  -3  17   7        1.68        0.00     17.67 o 
  -2  17   7        7.84        0.00     12.94 o 
  -1  17   7        7.07        3.15      9.88 o 
   0  17   7       34.59       19.31     12.93 o 
   1  17   7        0.11        8.36     18.40 o 
   2  17   7        1.44        6.42     23.20 o 
   3  17   7        1.19       10.72     22.68 o 
   4  17   7       11.04        8.13     20.60 o 
  -4  18   7        0.71        9.97     20.29 o 
  -3  18   7        0.08        0.00     19.45 o 
  -2  18   7        1.01        8.50     15.75 o 
  -1  18   7        1.24        4.16     12.40 o 
   0  18   7        2.60       19.46     17.27 o 
   1  18   7       16.80        0.00     17.26 o 
   2  18   7        0.01       21.61     25.40 o 
   3  18   7        0.74        0.00     19.91 o 
   4  18   7        0.00       70.09     33.72 o 
  -3  19   7        1.17       16.82     22.19 o 
  -2  19   7        1.62        7.89     22.39 o 
  -1  19   7        2.29       31.36     17.54 o 
   0  19   7        0.00       25.26     20.77 o 
   1  19   7        6.76       21.15     21.78 o 
   2  19   7        6.91       20.82     22.70 o 
   3  19   7        0.00       32.48     24.94 o 
  -1  20   7       24.59        0.00     26.60 o 
   0  20   7        6.19       31.23     23.55 o 
   1  20   7        3.88       30.82     31.40 o 
  -8   0   8      355.78      289.91     72.80 o 
  -6   0   8      130.49      132.51     27.47 o 
  -4   0   8     5595.52     5413.85    122.03 o 
  -2   0   8     5377.05     5008.99    158.78 o 
   0   0   8       60.45       94.34     47.71 o 
   2   0   8     2601.72     2641.29     63.61 o 
   4   0   8      959.78     1042.28     62.42 o 
   6   0   8      127.75       93.68     20.28 o 
   8   0   8      139.01      148.91     28.09 o 
  -9   1   8       20.13       25.60     22.39 o 
  -8   1   8      197.77      201.59     33.92 o 
  -7   1   8      355.98      363.04     29.02 o 
  -6   1   8        9.64        7.11      9.44 o 
  -5   1   8       33.46       39.62     10.26 o 
  -4   1   8     1821.43     1916.21     40.77 o 
  -3   1   8       36.51       41.94      8.11 o 
  -2   1   8      219.06      283.76     13.63 o 
  -1   1   8     1505.54     1458.34     30.08 o 
   0   1   8      601.79      582.79     15.31 o 
   1   1   8      285.11      261.21     11.42 o 
   2   1   8     4046.18     4254.35     71.36 o 
   3   1   8     1495.74     1497.71     36.96 o 
   4   1   8     1008.61     1047.95     29.20 o 
   5   1   8      365.78      325.55     20.99 o 
   6   1   8     2457.44     2375.81     65.04 o 
   7   1   8      187.14      171.63     18.80 o 
   8   1   8       46.06       13.46     14.76 o 
  -8   2   8      190.02      222.04     33.26 o 
  -7   2   8       45.59      195.75     64.15 o 
  -6   2   8        0.32        0.00     13.32 o 
  -5   2   8      137.13      124.09     17.62 o 
  -4   2   8       84.66       79.27      8.21 o 
  -3   2   8      523.06      509.47     16.96 o 
  -2   2   8      541.81      475.35     14.89 o 
  -1   2   8     3948.18     3747.51     60.44 o 
   0   2   8      124.04      129.79      7.99 o 
   1   2   8      287.23      230.02     12.91 o 
   2   2   8       23.13       28.85      5.48 o 
   3   2   8     1181.85     1242.53     28.86 o 
   4   2   8        4.81       16.17     10.87 o 
   5   2   8      482.49      466.91     26.37 o 
   6   2   8       12.24       10.73     10.29 o 
   7   2   8      149.02      118.38     17.92 o 
   8   2   8       21.19       36.54     24.31 o 
  -8   3   8      181.43      167.87     24.57 o 
  -7   3   8      590.08      614.74     36.58 o 
  -6   3   8      293.82      281.76     25.33 o 
  -5   3   8      353.08      385.69     26.32 o 
  -4   3   8       49.23      108.48     19.20 o 
  -3   3   8     3266.61     3377.06     71.76 o 
  -2   3   8      587.08      560.61     14.26 o 
  -1   3   8        0.01       18.30      5.47 o 
   0   3   8     1187.54     1187.21     22.45 o 
   1   3   8      939.89      855.95     15.39 o 
   2   3   8     1456.82     1509.06     25.84 o 
   3   3   8      115.47      104.50     13.35 o 
   4   3   8      400.81      501.03     22.09 o 
   5   3   8       95.06       99.06     14.19 o 
   6   3   8       17.56       15.80      9.83 o 
   7   3   8       11.73        0.00     12.94 o 
   8   3   8       98.22       91.26     23.26 o 
  -8   4   8       40.84       62.20     19.21 o 
  -7   4   8       13.85       69.43     26.15 o 
  -6   4   8        6.64       30.70     18.79 o 
  -5   4   8       51.43       86.20     19.05 o 
  -4   4   8       46.62       45.98     14.12 o 
  -3   4   8     2350.46     2458.20     59.86 o 
  -2   4   8      276.10      252.96      9.23 o 
  -1   4   8      508.11      549.28     16.02 o 
   0   4   8      995.46      867.29     18.66 o 
   1   4   8     1420.07     1376.47     35.37 o 
   2   4   8      722.71      698.54     24.62 o 
   3   4   8      412.24      471.85     16.23 o 
   4   4   8      136.53      151.83     12.69 o 
   5   4   8       20.49       59.03     19.15 o 
   6   4   8     1561.70     1416.07     51.61 o 
   7   4   8      191.45      179.45     29.58 o 
   8   4   8        5.56        0.00     17.89 o 
  -8   5   8      116.41      123.00     30.17 o 
  -7   5   8      113.93       95.67     20.78 o 
  -6   5   8       18.02       15.24     14.19 o 
  -5   5   8        1.88       40.50     21.39 o 
  -4   5   8       70.85       64.80     14.17 o 
  -3   5   8      461.64      471.11     25.06 o 
  -2   5   8      633.09      579.45     17.60 o 
  -1   5   8     1504.77     1372.94     32.67 o 
   0   5   8     2125.61     2010.58     35.68 o 
   1   5   8      316.67      349.73     18.36 o 
   2   5   8      275.70      256.41     17.04 o 
   3   5   8      583.93      608.02     15.97 o 
   4   5   8      113.05      129.11     14.57 o 
   5   5   8        8.67       23.19     13.19 o 
   6   5   8      124.07      130.34     20.13 o 
   7   5   8        2.14       10.81     16.71 o 
   8   5   8       15.04       11.79     19.50 o 
  -8   6   8        0.66        3.88     17.18 o 
  -7   6   8      266.93      257.49     46.50 o 
  -6   6   8       36.55       71.07     23.04 o 
  -5   6   8       37.95      115.18     19.10 o 
  -4   6   8      159.91      150.29     19.30 o 
  -3   6   8       58.16       84.70     14.53 o 
  -2   6   8       29.61       51.57      7.72 o 
  -1   6   8      373.99      365.01     14.54 o 
   0   6   8     1121.15      971.94     24.99 o 
   1   6   8       49.06       51.24     10.44 o 
   2   6   8      539.94      517.75     23.22 o 
   3   6   8       70.12       89.04     12.55 o 
   4   6   8      319.33      287.01     14.27 o 
   5   6   8       12.83       39.70     11.69 o 
   6   6   8       35.18       50.71     15.18 o 
   7   6   8       10.79       20.65     28.78 o 
   8   6   8        6.92       41.17     23.75 o 
  -8   7   8       21.39       25.51     23.40 o 
  -7   7   8       14.58        0.00     18.50 o 
  -6   7   8      126.45      143.92     32.09 o 
  -5   7   8      152.29      184.32     28.77 o 
  -4   7   8       41.61       84.47     16.88 o 
  -3   7   8        3.61        7.35     11.71 o 
  -2   7   8       71.36       69.25      8.39 o 
  -1   7   8      566.42      572.62     19.64 o 
   0   7   8     1115.32     1050.91     42.24 o 
   1   7   8       54.81       55.84     11.62 o 
   2   7   8        0.06        0.00      7.67 o 
   3   7   8        0.71        5.81      7.51 o 
   4   7   8        1.03       11.31     17.16 o 
   5   7   8        3.68        9.35     18.22 o 
   6   7   8        5.90       28.25     19.01 o 
   7   7   8        0.01       11.80     18.77 o 
   8   7   8        4.42        8.81     19.29 o 
  -8   8   8        0.53        8.96     20.89 o 
  -7   8   8        5.03        0.00     18.99 o 
  -6   8   8       26.61       38.65     16.86 o 
  -5   8   8       57.79       84.19     19.22 o 
  -4   8   8       69.28       96.22     22.49 o 
  -3   8   8       60.36       92.81     15.05 o 
  -2   8   8       21.93       21.44      7.48 o 
  -1   8   8       15.42       27.91      8.13 o 
   0   8   8       51.41       76.98     10.00 o 
   1   8   8       15.89       16.19      8.77 o 
   2   8   8      216.94      209.57     16.92 o 
   3   8   8       62.91       72.82     12.00 o 
   4   8   8       17.68       49.24     20.61 o 
   5   8   8       23.11        7.59     17.12 o 
   6   8   8        1.36       42.48     21.25 o 
   7   8   8        0.23       13.98     22.86 o 
  -8   9   8        2.96       46.50     28.66 o 
  -7   9   8       19.74       26.47     22.51 o 
  -6   9   8        1.35        5.58     13.57 o 
  -5   9   8        2.20       19.09     15.43 o 
  -4   9   8       41.05       65.30     32.84 o 
  -3   9   8       12.99       43.25     18.31 o 
  -2   9   8        2.28       12.24     11.38 o 
  -1   9   8        0.27       18.24     10.94 o 
   0   9   8       36.76       54.97     10.38 o 
   1   9   8      128.46      147.80     23.15 o 
   2   9   8       75.20       71.41     13.23 o 
   3   9   8       19.07       14.59     10.18 o 
   4   9   8        2.44       18.72     17.07 o 
   5   9   8        4.91        3.35     18.02 o 
   6   9   8        0.68       23.42     18.39 o 
   7   9   8        0.07        4.66     16.50 o 
  -7  10   8        0.04        0.00     21.11 o 
  -6  10   8       46.61       58.14     24.01 o 
  -5  10   8       50.48       79.90     20.89 o 
  -4  10   8       98.34       90.17     19.70 o 
  -3  10   8       11.93        0.00      9.83 o 
  -2  10   8       61.18       68.01     11.38 o 
  -1  10   8        3.92        0.00      6.56 o 
   0  10   8       15.73       22.03     13.13 o 
   1  10   8       34.98       41.81     12.58 o 
   2  10   8       23.68       54.02     27.23 o 
   3  10   8        7.44        6.15     13.85 o 
   4  10   8       19.45       68.16     31.34 o 
   5  10   8       14.02        0.00     18.05 o 
   6  10   8        3.10        0.00     17.34 o 
   7  10   8        4.37       23.76     22.78 o 
  -7  11   8        0.40        0.00     27.02 o 
  -6  11   8       39.20       76.30     26.02 o 
  -5  11   8       27.51       56.49     18.22 o 
  -4  11   8        5.09        0.00     19.99 o 
  -3  11   8       10.55       44.73     24.63 o 
  -2  11   8       65.65       86.75     12.82 o 
  -1  11   8      108.34      122.21     13.36 o 
   0  11   8       12.61       22.68     13.92 o 
   1  11   8        0.01        0.00      9.64 o 
   2  11   8        0.64       15.42     21.07 o 
   3  11   8       21.24        3.39     13.90 o 
   4  11   8        0.06       31.51     20.48 o 
   5  11   8        1.60        0.00     17.85 o 
   6  11   8        9.00        2.86     13.40 o 
   7  11   8        4.01       17.45     22.04 o 
  -7  12   8        2.11        0.00     21.31 o 
  -6  12   8       26.71       39.09     43.45 o 
  -5  12   8        9.86       28.81     24.51 o 
  -4  12   8        5.79        6.99     14.25 o 
  -3  12   8       29.90       37.41     27.39 o 
  -2  12   8       87.77      122.97     15.79 o 
  -1  12   8       24.20       72.97     14.95 o 
   0  12   8       31.39       26.23      9.45 o 
   1  12   8       13.65       36.44     25.96 o 
   2  12   8       43.46       89.71     24.98 o 
   3  12   8       32.20       63.64     23.35 o 
   4  12   8       20.29        8.25     25.19 o 
   5  12   8      259.59      302.23     41.00 o 
   6  12   8       19.71        0.00     15.41 o 
  -6  13   8       19.34       42.09     26.44 o 
  -5  13   8       26.71       22.08     21.03 o 
  -4  13   8        9.58        0.00     11.92 o 
  -3  13   8       24.38       32.30     20.84 o 
  -2  13   8      306.55      264.97     20.46 o 
  -1  13   8      287.21      309.80     33.58 o 
   0  13   8       83.61       74.00     12.61 o 
   1  13   8      115.30      182.15     27.98 o 
   2  13   8        0.00       15.05     10.83 o 
   3  13   8      528.99      591.81     48.85 o 
   4  13   8       17.67        0.00     19.84 o 
   5  13   8        4.93        5.34     18.99 o 
   6  13   8        7.03       30.56     32.20 o 
  -6  14   8       20.60       42.38     27.20 o 
  -5  14   8      163.62      166.58     33.20 o 
  -4  14   8      246.37      220.22     34.61 o 
  -3  14   8       64.74       56.24     24.25 o 
  -2  14   8      182.43      205.37     19.28 o 
  -1  14   8        2.98        0.00      9.43 o 
   0  14   8       47.63       17.75     10.43 o 
   1  14   8        3.12        8.55     11.30 o 
   2  14   8        0.95        0.00     16.44 o 
   3  14   8       90.76       79.24     27.56 o 
   4  14   8       11.50        0.00     16.09 o 
   5  14   8        5.23        8.49     18.91 o 
   6  14   8        6.20       21.62     25.61 o 
  -6  15   8      131.07       89.46     32.41 o 
  -5  15   8       30.18       32.72     23.66 o 
  -4  15   8       43.36       61.71     24.16 o 
  -3  15   8       83.38       45.63     22.32 o 
  -2  15   8        5.18        7.70     10.56 o 
  -1  15   8      162.68      132.56     19.35 o 
   0  15   8       63.04       53.80     13.63 o 
   1  15   8      134.73      146.34     22.81 o 
   2  15   8       35.08       74.08     40.58 o 
   3  15   8        4.64        0.00     18.54 o 
   4  15   8      108.75       99.57     46.24 o 
   5  15   8      193.55      182.71     38.95 o 
  -5  16   8      139.04      248.01     96.46 o 
  -4  16   8      137.38      147.35     30.95 o 
  -3  16   8      134.85      152.60     23.91 o 
  -2  16   8        1.00       23.68     14.47 o 
  -1  16   8      124.74       93.64     19.07 o 
   0  16   8       54.61       47.47     17.22 o 
   1  16   8        3.66        5.39     11.80 o 
   2  16   8       39.23       62.20     25.87 o 
   3  16   8        7.64       24.10     21.49 o 
   4  16   8        0.19       30.11     26.25 o 
   5  16   8      166.72      179.99     38.15 o 
  -4  17   8        6.37        0.47     15.22 o 
  -3  17   8       28.67        0.00     27.31 o 
  -2  17   8       28.58        1.61     11.77 o 
  -1  17   8       25.66       60.35     15.78 o 
   0  17   8       54.59       35.86     17.88 o 
   1  17   8       30.12       30.57     21.78 o 
   2  17   8        2.68       29.12     23.46 o 
   3  17   8        2.72       40.30     30.50 o 
   4  17   8       49.57       63.14     28.96 o 
  -4  18   8        9.43        0.00     22.80 o 
  -3  18   8        0.05       12.04     18.08 o 
  -2  18   8       67.18       77.54     32.16 o 
  -1  18   8       13.09        5.92     14.22 o 
   0  18   8      107.23      110.61     24.21 o 
   1  18   8       38.78       36.07     23.03 o 
   2  18   8       85.10       76.35     29.95 o 
   3  18   8        2.45        0.10     18.17 o 
  -2  19   8        9.77        4.88     26.12 o 
  -1  19   8       36.25       28.42     21.24 o 
   0  19   8      174.69      191.73     35.89 o 
   1  19   8       56.55       23.28     27.04 o 
   2  19   8       76.51       13.13     22.75 o 
   0  20   8       26.88       28.62     23.56 o 
  -7   0   9      103.84      176.60     39.11 o 
  -5   0   9       30.92       30.74     13.76 o 
  -3   0   9      154.21      159.51     18.89 o 
  -1   0   9      125.19      130.45     14.12 o 
   1   0   9        1.59        7.09      8.77 o 
   3   0   9      279.73      320.85     20.29 o 
   5   0   9       48.98       65.75     15.71 o 
   7   0   9        0.10        2.09     12.14 o 
  -8   1   9       83.64      129.31     28.78 o 
  -7   1   9       15.06        6.78     17.49 o 
  -6   1   9        7.31       26.15     19.97 o 
  -5   1   9        3.36       14.76     12.24 o 
  -4   1   9        0.81        0.00      7.99 o 
  -3   1   9       15.19       38.92     14.61 o 
  -2   1   9      149.07      152.49     11.45 o 
  -1   1   9       32.00       33.01      6.03 o 
   0   1   9      191.69      190.66     10.95 o 
   1   1   9        7.09       14.36      7.07 o 
   2   1   9      431.86      449.30     17.44 o 
   3   1   9       90.13      116.71     12.09 o 
   4   1   9        4.52       25.83     16.72 o 
   5   1   9       17.63        4.74      7.20 o 
   6   1   9        3.71        4.48     10.56 o 
   7   1   9        8.23        5.09      9.81 o 
   8   1   9        4.35        0.00     11.75 o 
  -8   2   9      114.80      135.53     27.06 o 
  -7   2   9       55.03       74.99     30.88 o 
  -6   2   9        1.79        0.00     14.77 o 
  -5   2   9        3.43       39.53     16.89 o 
  -4   2   9      116.41      114.56     10.96 o 
  -3   2   9      126.52      117.81     13.73 o 
  -2   2   9       96.48       92.49      8.19 o 
  -1   2   9       90.16       90.51     13.16 o 
   0   2   9       15.85       38.72     11.50 o 
   1   2   9      154.77      148.84      8.91 o 
   2   2   9      154.18      164.12     11.72 o 
   3   2   9      421.55      428.63     16.49 o 
   4   2   9       22.85       21.18      8.35 o 
   5   2   9       58.58       66.04     12.83 o 
   6   2   9        2.17       12.78     11.84 o 
   7   2   9       32.12       27.60     12.76 o 
   8   2   9        7.14        0.00     16.39 o 
  -8   3   9      145.65      171.73     30.39 o 
  -7   3   9       10.97        9.60     14.24 o 
  -6   3   9       15.31       43.08     16.49 o 
  -5   3   9       14.03       66.17     15.96 o 
  -4   3   9        9.27       24.12     14.13 o 
  -3   3   9      660.68      666.93     27.63 o 
  -2   3   9      701.96      663.95     20.64 o 
  -1   3   9     1163.49     1114.82     30.45 o 
   0   3   9       11.01       19.62      5.53 o 
   1   3   9       92.30       96.14      9.09 o 
   2   3   9      276.08      247.61     20.19 o 
   3   3   9      208.07      220.80     13.26 o 
   4   3   9       30.35       36.10      9.24 o 
   5   3   9      198.96      185.87     17.23 o 
   6   3   9       26.29       13.07     10.01 o 
   7   3   9       15.53       28.23     16.51 o 
   8   3   9        0.01       12.07     18.95 o 
  -8   4   9       10.07       12.03     16.17 o 
  -7   4   9       76.89       38.68     18.62 o 
  -6   4   9      144.04      146.97     22.57 o 
  -5   4   9       92.30       88.73     17.16 o 
  -4   4   9        3.64        0.00     11.24 o 
  -3   4   9        5.58       11.86      9.20 o 
  -2   4   9     1137.61     1123.98     23.79 o 
  -1   4   9     3122.76     2883.29     48.24 o 
   0   4   9        1.25        7.73      5.94 o 
   1   4   9      154.60      173.95     16.05 o 
   2   4   9      141.24      145.11     13.79 o 
   3   4   9      214.07      238.17     12.71 o 
   4   4   9        8.91        6.35      7.32 o 
   5   4   9       64.14       65.91     12.34 o 
   6   4   9      877.35      803.06     34.23 o 
   7   4   9       62.35       86.57     29.26 o 
   8   4   9        0.15        0.00     18.73 o 
  -8   5   9      219.81      151.65     31.29 o 
  -7   5   9      221.56      216.44     27.00 o 
  -6   5   9      418.32      391.23     31.55 o 
  -5   5   9       65.33       68.08     17.54 o 
  -4   5   9       79.32       79.48     16.23 o 
  -3   5   9      160.92      148.86     16.99 o 
  -2   5   9     2958.99     2958.96     66.02 o 
  -1   5   9    10548.26    10473.73    162.29 o 
   0   5   9      717.09      664.71     17.15 o 
   1   5   9      832.50      753.76     27.66 o 
   2   5   9       76.89       97.62     13.36 o 
   3   5   9      391.98      416.42     22.91 o 
   4   5   9      122.39      142.03     17.21 o 
   5   5   9       17.03       36.79      9.14 o 
   6   5   9      334.25      300.45     35.31 o 
   7   5   9        1.49        0.00     18.98 o 
   8   5   9        3.46        0.00     19.23 o 
  -8   6   9      100.60       25.77     19.71 o 
  -7   6   9      243.22      263.33     28.58 o 
  -6   6   9      108.89      131.03     21.80 o 
  -5   6   9      253.47      266.40     26.54 o 
  -4   6   9      215.73      246.39     22.51 o 
  -3   6   9       55.86       73.69     14.11 o 
  -2   6   9      740.50      648.32     26.93 o 
  -1   6   9     6110.07     5942.97     90.67 o 
   0   6   9     1304.15     1185.55     26.10 o 
   1   6   9     1077.16     1184.99     35.98 o 
   2   6   9      394.82      401.37     20.74 o 
   3   6   9      112.42      129.40     15.18 o 
   4   6   9      222.29      237.32     19.68 o 
   5   6   9        8.38        0.00     14.91 o 
   6   6   9      105.79      163.88     28.16 o 
   7   6   9        0.00        6.53     16.72 o 
   8   6   9       18.95       12.89     19.65 o 
  -8   7   9        5.22       51.85     27.41 o 
  -7   7   9       21.61       15.57     15.30 o 
  -6   7   9      404.55      371.94     47.38 o 
  -5   7   9       22.85       30.93     14.92 o 
  -4   7   9      422.85      386.33     28.64 o 
  -3   7   9      344.78      346.84     23.44 o 
  -2   7   9        0.00        8.54     16.12 o 
  -1   7   9        4.43       12.29      9.52 o 
   0   7   9      233.33      241.64     15.50 o 
   1   7   9      380.24      410.85     21.80 o 
   2   7   9     2526.63     2702.24     66.60 o 
   3   7   9       47.20       55.40     12.61 o 
   4   7   9      428.41      348.00     26.96 o 
   5   7   9      589.44      632.20     49.17 o 
   6   7   9       27.22       28.92     19.62 o 
   7   7   9       12.47       44.16     23.67 o 
  -8   8   9       46.52       10.01     21.93 o 
  -7   8   9        0.05       18.70     21.24 o 
  -6   8   9       72.89       61.35     18.11 o 
  -5   8   9      399.36      392.20     32.21 o 
  -4   8   9       34.40       38.00     15.52 o 
  -3   8   9      234.39      251.14     21.87 o 
  -2   8   9      114.16      113.97     12.68 o 
  -1   8   9      109.21      118.76     11.40 o 
   0   8   9       85.09       86.74     12.33 o 
   1   8   9      244.77      288.60     24.88 o 
   2   8   9      163.80      161.60     23.25 o 
   3   8   9      321.19      307.74     21.02 o 
   4   8   9      207.61      235.88     29.16 o 
   5   8   9        0.54       16.52     17.79 o 
   6   8   9      156.66      162.46     29.90 o 
   7   8   9        0.17        0.00     25.14 o 
  -7   9   9       16.10       27.84     23.39 o 
  -6   9   9      550.47      514.41     38.90 o 
  -5   9   9     1137.70     1093.68     62.08 o 
  -4   9   9       80.53      111.58     20.64 o 
  -3   9   9     1592.14     1642.05     56.77 o 
  -2   9   9       13.80       15.29      8.02 o 
  -1   9   9       23.19        9.64      8.05 o 
   0   9   9      381.64      334.33     18.40 o 
   1   9   9       28.36       67.15     22.27 o 
   2   9   9      174.32      171.84     19.56 o 
   3   9   9      738.98      668.90     29.74 o 
   4   9   9      268.58      310.49     33.56 o 
   5   9   9      193.21      190.82     29.84 o 
   6   9   9       54.81       46.15     24.48 o 
   7   9   9      108.31       80.95     28.22 o 
  -7  10   9       10.57       19.52     22.52 o 
  -6  10   9        1.97       15.09     20.87 o 
  -5  10   9      154.46      187.48     24.87 o 
  -4  10   9      838.29      761.35     40.08 o 
  -3  10   9     1088.97     1062.20     44.44 o 
  -2  10   9      102.91      127.73     14.23 o 
  -1  10   9      482.19      499.94     22.35 o 
   0  10   9        5.21       43.37     29.34 o 
   1  10   9      843.03      798.94     36.00 o 
   2  10   9       45.77       64.87     13.74 o 
   3  10   9        0.00       42.99     26.32 o 
   4  10   9      117.31      114.73     24.66 o 
   5  10   9        5.96       73.24     43.00 o 
   6  10   9        1.54        0.00     16.47 o 
   7  10   9        4.10       58.03     29.91 o 
  -7  11   9       61.32        0.00     16.67 o 
  -6  11   9       13.94        0.00     16.22 o 
  -5  11   9        3.72        0.00     14.50 o 
  -4  11   9      262.94      267.75     32.78 o 
  -3  11   9        4.59        7.41     11.39 o 
  -2  11   9      546.68      494.18     24.69 o 
  -1  11   9      898.70      959.53     33.07 o 
   0  11   9       14.37       28.26      7.94 o 
   1  11   9      174.55      204.55     21.01 o 
   2  11   9      538.96      480.99     27.72 o 
   3  11   9      108.08      106.99     24.76 o 
   4  11   9        0.08        6.34     15.49 o 
   5  11   9       63.65       38.19     26.22 o 
   6  11   9        7.15       27.87     21.50 o 
  -7  12   9       17.09        4.52     31.45 o 
  -6  12   9       66.90       57.17     38.27 o 
  -5  12   9       60.19       67.87     32.08 o 
  -4  12   9       26.70       30.23     20.03 o 
  -3  12   9       24.54       36.04     14.51 o 
  -2  12   9      623.40      528.31     26.55 o 
  -1  12   9        3.45        4.25      8.44 o 
   0  12   9        3.70        0.00      6.80 o 
   1  12   9       41.28       52.30     15.24 o 
   2  12   9      350.82      312.57     23.65 o 
   3  12   9       34.79       18.95     20.78 o 
   4  12   9        0.83       58.25     44.08 o 
   5  12   9      282.21      241.28     37.84 o 
   6  12   9       16.34       14.36     21.46 o 
  -6  13   9       18.97        6.42     19.53 o 
  -5  13   9        0.20       23.65     20.45 o 
  -4  13   9      217.65      265.84     27.32 o 
  -3  13   9      107.38      125.08     20.67 o 
  -2  13   9      221.13      178.42     17.87 o 
  -1  13   9       11.02       25.75     13.32 o 
   0  13   9      461.37      373.12     21.38 o 
   1  13   9       90.42       99.87     18.83 o 
   2  13   9       40.94       25.75     18.64 o 
   3  13   9      383.54      348.98     41.17 o 
   4  13   9       46.26       61.91     25.11 o 
   5  13   9        6.28        0.00     24.87 o 
   6  13   9        0.15        7.30     20.62 o 
  -6  14   9        0.08       33.88     24.53 o 
  -5  14   9       31.57       17.61     20.00 o 
  -4  14   9      288.43      288.45     30.43 o 
  -3  14   9       40.52       76.52     18.09 o 
  -2  14   9        0.46        0.00     13.00 o 
  -1  14   9       52.27       73.22     19.26 o 
   0  14   9      258.19      214.47     23.85 o 
   1  14   9       31.99       40.68     15.85 o 
   2  14   9        3.79        2.43     16.81 o 
   3  14   9       49.15       45.03     23.47 o 
   4  14   9       47.45       70.70     30.04 o 
   5  14   9       34.06       55.98     25.46 o 
  -5  15   9        0.65       63.40     26.62 o 
  -4  15   9        7.74       58.60     39.36 o 
  -3  15   9       57.28       69.48     17.63 o 
  -2  15   9       78.00       70.48     17.22 o 
  -1  15   9      123.30      142.24     17.54 o 
   0  15   9        0.75        0.00     14.79 o 
   1  15   9       90.24       93.21     19.95 o 
   2  15   9        2.09        0.00     23.85 o 
   3  15   9        2.92        8.79     19.19 o 
   4  15   9        2.68        0.00     18.90 o 
   5  15   9        1.29       24.91     23.77 o 
  -5  16   9        0.81       13.83     23.36 o 
  -4  16   9        0.72        0.22     15.65 o 
  -3  16   9        0.02        8.19     12.59 o 
  -2  16   9       22.81       35.05     17.60 o 
  -1  16   9       19.76       15.15     10.80 o 
   0  16   9       51.98       35.52     16.16 o 
   1  16   9       33.11       11.11     13.57 o 
   2  16   9        5.40       40.23     24.16 o 
   3  16   9        8.94        1.88     19.98 o 
   4  16   9        1.79       16.80     24.56 o 
  -4  17   9        5.09       42.83     43.51 o 
  -3  17   9        0.01        2.77     16.49 o 
  -2  17   9        0.21        3.22     11.80 o 
  -1  17   9       11.86        1.86     13.11 o 
   0  17   9        6.51        2.73     12.44 o 
   1  17   9        5.49        1.55     16.59 o 
   2  17   9       10.27        0.00     20.65 o 
   3  17   9       13.20       55.64     31.09 o 
   4  17   9        8.08        0.00     21.98 o 
  -3  18   9        0.47        6.67     16.90 o 
  -2  18   9        0.41        0.00     18.68 o 
  -1  18   9       25.06       10.50     16.79 o 
   0  18   9       11.21        4.61     14.24 o 
   1  18   9       22.35       16.06     21.49 o 
   2  18   9       17.87       27.09     24.62 o 
   3  18   9        1.04       25.88     26.59 o 
  -2  19   9        0.72       34.70     29.09 o 
  -1  19   9        0.07       20.77     21.65 o 
   0  19   9       28.01       69.63     27.87 o 
   1  19   9       19.15       25.57     22.33 o 
   2  19   9       19.79       41.60     27.01 o 
  -8   0  10       93.62      111.19     56.97 o 
  -6   0  10      180.23      218.09     43.29 o 
  -4   0  10       10.13       13.95      9.47 o 
  -2   0  10      237.66      243.96     18.80 o 
   0   0  10     1305.55     1161.59     50.29 o 
   2   0  10     4669.27     4611.38    107.98 o 
   4   0  10      171.01      200.54     22.66 o 
   6   0  10      128.84      130.73     22.47 o 
   8   0  10       17.03        0.00     31.95 o 
  -8   1  10      195.43      236.41     34.69 o 
  -7   1  10      270.96      323.49     35.71 o 
  -6   1  10        0.93       11.29     12.12 o 
  -5   1  10      181.82      187.66     20.25 o 
  -4   1  10       21.57       50.95     14.67 o 
  -3   1  10      157.79      171.00     15.30 o 
  -2   1  10     3229.61     3430.49     58.23 o 
  -1   1  10       16.89       32.51      6.44 o 
   0   1  10     2352.46     2245.79     41.59 o 
   1   1  10       43.32       55.54      8.39 o 
   2   1  10      715.04      682.89     22.96 o 
   3   1  10      790.83      910.11     30.14 o 
   4   1  10      271.85      283.09     21.82 o 
   5   1  10      146.81      132.73     14.15 o 
   6   1  10       57.05       59.12     17.51 o 
   7   1  10        2.18       47.63     22.95 o 
   8   1  10      295.73      250.45     37.90 o 
  -8   2  10        4.01       13.54     22.09 o 
  -7   2  10        0.01        7.90     19.52 o 
  -6   2  10       26.88       29.83     14.93 o 
  -5   2  10       77.24       79.76     18.30 o 
  -4   2  10      276.83      281.52     20.91 o 
  -3   2  10        0.25        0.00      5.19 o 
  -2   2  10      347.37      324.60     13.93 o 
  -1   2  10     1060.64     1066.80     30.16 o 
   0   2  10     1657.05     1757.37     35.11 o 
   1   2  10     1345.83     1332.55     36.18 o 
   2   2  10      449.11      409.67     15.24 o 
   3   2  10      574.73      603.75     20.15 o 
   4   2  10      804.46      786.11     26.22 o 
   5   2  10       26.72       36.92     14.32 o 
   6   2  10       40.21       35.25     12.29 o 
   7   2  10      134.44       96.09     26.31 o 
   8   2  10      182.17      198.53     32.31 o 
  -8   3  10      100.37      132.20     29.21 o 
  -7   3  10        0.01        7.53     14.08 o 
  -6   3  10        0.84        7.17     12.57 o 
  -5   3  10      656.53      660.87     39.90 o 
  -4   3  10       66.83      101.56     16.65 o 
  -3   3  10      175.90      179.25     11.58 o 
  -2   3  10     2252.44     2265.54     41.57 o 
  -1   3  10     3740.89     3793.19     62.39 o 
   0   3  10        6.24        9.76      5.50 o 
   1   3  10       50.21       50.86      6.42 o 
   2   3  10      335.33      323.51     11.61 o 
   3   3  10      328.53      356.92     15.68 o 
   4   3  10        3.95       11.94     13.36 o 
   5   3  10       97.11       93.26     13.49 o 
   6   3  10      191.38      178.48     18.17 o 
   7   3  10      258.34      231.86     30.67 o 
   8   3  10        9.79        9.74     18.31 o 
  -8   4  10        4.70       17.72     20.73 o 
  -7   4  10        2.47       10.05     14.95 o 
  -6   4  10       75.66       98.58     29.02 o 
  -5   4  10       13.55       27.47     19.76 o 
  -4   4  10       19.39       29.64     16.66 o 
  -3   4  10        2.56       14.70     12.56 o 
  -2   4  10        5.93        6.22      9.57 o 
  -1   4  10       43.45       64.78      8.83 o 
   0   4  10       25.95       28.82      8.43 o 
   1   4  10       72.67       69.88      4.37 o 
   2   4  10      283.26      237.26     17.45 o 
   3   4  10      289.75      288.72     19.70 o 
   4   4  10       25.05       21.82      8.73 o 
   5   4  10       62.06       75.74     12.14 o 
   6   4  10      126.97      122.54     27.34 o 
   7   4  10       11.98       18.12     17.86 o 
   8   4  10        3.08        0.00     22.39 o 
  -8   5  10       28.79      115.86     36.00 o 
  -7   5  10       84.92       62.18     19.93 o 
  -6   5  10        0.01       12.62     13.64 o 
  -5   5  10       28.20       79.93     23.11 o 
  -4   5  10      285.45      284.97     25.12 o 
  -3   5  10       63.88       71.55     15.69 o 
  -2   5  10      695.01      636.03     20.25 o 
  -1   5  10     2169.05     2110.47     41.85 o 
   0   5  10      356.85      355.37     12.93 o 
   1   5  10      403.36      355.41     19.96 o 
   2   5  10       77.43       67.62     16.42 o 
   3   5  10       99.88      114.32     15.61 o 
   4   5  10       11.47       24.68     12.07 o 
   5   5  10       54.75      128.72     24.77 o 
   6   5  10       13.08       23.83     19.16 o 
   7   5  10       12.21       15.45     18.42 o 
  -8   6  10        0.56        7.99     17.91 o 
  -7   6  10       82.38       94.00     34.46 o 
  -6   6  10      116.07      153.48     24.26 o 
  -5   6  10       27.02       63.03     21.74 o 
  -4   6  10        0.16       23.16     15.60 o 
  -3   6  10      157.00      173.83     34.57 o 
  -2   6  10       74.61       67.49     12.61 o 
  -1   6  10      110.37      119.09     10.85 o 
   0   6  10       25.09       17.65      5.14 o 
   1   6  10        0.08        2.06      9.27 o 
   2   6  10      134.41      138.31     17.04 o 
   3   6  10       73.28       89.54     16.50 o 
   4   6  10       36.41       24.43     12.20 o 
   5   6  10        5.54        6.36     14.58 o 
   6   6  10       39.91       53.79     25.43 o 
   7   6  10        1.91       12.71     19.74 o 
  -8   7  10        1.41        0.00     18.81 o 
  -7   7  10       15.58       42.46     18.86 o 
  -6   7  10       18.01       28.61     21.03 o 
  -5   7  10        1.02        1.86     12.38 o 
  -4   7  10        0.61       32.45     16.39 o 
  -3   7  10        4.42       11.44     12.07 o 
  -2   7  10       43.29       56.09     14.53 o 
  -1   7  10       87.44       87.80     10.21 o 
   0   7  10       10.44       36.49     12.31 o 
   1   7  10        1.44       30.50     16.16 o 
   2   7  10       65.26       78.79     14.86 o 
   3   7  10      285.56      249.58     21.61 o 
   4   7  10      328.10      306.96     24.61 o 
   5   7  10       59.63       98.29     25.47 o 
   6   7  10        2.57        2.62     16.09 o 
   7   7  10        0.00       68.90     30.17 o 
  -7   8  10        1.76       11.02     19.86 o 
  -6   8  10       46.24      104.83     23.97 o 
  -5   8  10      156.51      131.69     22.02 o 
  -4   8  10      157.28      210.95     28.47 o 
  -3   8  10      144.74      113.91     17.62 o 
  -2   8  10        3.11       22.44     11.48 o 
  -1   8  10        3.36        0.00      6.44 o 
   0   8  10        3.30        0.82      7.93 o 
   1   8  10        0.03        0.00     11.78 o 
   2   8  10        1.39        0.00      9.29 o 
   3   8  10      116.15      145.69     19.25 o 
   4   8  10        7.40       24.94     16.76 o 
   5   8  10       21.13       41.55     21.19 o 
   6   8  10       10.75       82.14     26.34 o 
   7   8  10        7.68        7.27     19.71 o 
  -7   9  10       23.41        0.00     21.39 o 
  -6   9  10        9.47       30.25     22.40 o 
  -5   9  10        0.08        7.24     13.40 o 
  -4   9  10        9.01        0.00     11.92 o 
  -3   9  10      152.55      168.10     21.50 o 
  -2   9  10       95.37       99.64     12.19 o 
  -1   9  10        8.73       17.11     13.15 o 
   0   9  10       31.42       29.40      9.93 o 
   1   9  10       10.72       28.45     12.25 o 
   2   9  10        6.50       27.83     16.85 o 
   3   9  10        3.87       56.27     23.77 o 
   4   9  10        1.02       26.89     20.29 o 
   5   9  10       47.32       80.04     24.44 o 
   6   9  10       45.36        0.00     16.07 o 
   7   9  10        1.20       12.21     20.48 o 
  -7  10  10        2.72        0.00     17.14 o 
  -6  10  10        3.42        0.00     15.61 o 
  -5  10  10        0.18        0.00     16.22 o 
  -4  10  10       50.61       70.23     27.41 o 
  -3  10  10        6.53        0.00     11.29 o 
  -2  10  10       47.26       40.33     15.35 o 
  -1  10  10        1.27        7.04      7.63 o 
   0  10  10       45.70       59.24     14.40 o 
   1  10  10        1.07       21.07     15.18 o 
   2  10  10        4.54        0.10      9.70 o 
   3  10  10       21.30       30.94     22.12 o 
   4  10  10       11.86       16.68     27.29 o 
   5  10  10        1.16        0.89     15.03 o 
   6  10  10        0.89       69.62     37.48 o 
   7  10  10        3.66       30.34     23.60 o 
  -7  11  10       11.48       22.34     22.96 o 
  -6  11  10        6.01       11.34     23.54 o 
  -5  11  10       18.81        4.18     12.61 o 
  -4  11  10        0.79        0.00     14.33 o 
  -3  11  10        0.35        0.00     11.63 o 
  -2  11  10        9.20        0.25      9.80 o 
  -1  11  10       27.18       13.35      9.09 o 
   0  11  10       30.76       37.32     13.95 o 
   1  11  10       23.59       17.01     11.87 o 
   2  11  10        5.63       26.34     12.07 o 
   3  11  10        5.36        4.65     18.98 o 
   4  11  10       10.45        0.00     13.16 o 
   5  11  10        5.07        2.85     16.88 o 
   6  11  10       26.99        3.23     18.69 o 
  -6  12  10       19.56       41.39     42.49 o 
  -5  12  10       21.48       28.92     18.04 o 
  -4  12  10        0.01        5.06     13.40 o 
  -3  12  10        0.01       20.37     13.06 o 
  -2  12  10       27.73       23.07     13.14 o 
  -1  12  10      176.43      146.95     15.95 o 
   0  12  10       12.84        8.35     11.88 o 
   1  12  10       60.30       49.38     15.64 o 
   2  12  10       40.20       64.89     15.74 o 
   3  12  10       13.57       41.37     25.69 o 
   4  12  10        6.95        7.81     17.86 o 
   5  12  10        0.12       10.53     19.33 o 
   6  12  10       10.78        0.00     16.39 o 
  -6  13  10        0.91       24.59     21.79 o 
  -5  13  10        1.65        0.00     20.15 o 
  -4  13  10       81.35       91.55     24.67 o 
  -3  13  10        0.05       15.41     16.11 o 
  -2  13  10       35.48       50.34     15.86 o 
  -1  13  10       87.58      122.38     18.82 o 
   0  13  10      163.13      164.95     22.43 o 
   1  13  10        1.52       14.36     15.52 o 
   2  13  10       50.53      111.20     31.43 o 
   3  13  10      112.35      121.17     29.08 o 
   4  13  10       34.83      118.68     34.49 o 
   5  13  10       19.40        9.51     23.82 o 
   6  13  10        1.99       15.53     22.83 o 
  -6  14  10        7.99       23.30     22.46 o 
  -5  14  10       79.46       68.14     30.27 o 
  -4  14  10      129.08      118.07     44.47 o 
  -3  14  10       23.73       60.87     17.48 o 
  -2  14  10      124.88      154.65     21.60 o 
  -1  14  10       39.89       17.57     14.80 o 
   0  14  10        3.64       50.54     44.19 o 
   1  14  10      104.81      101.78     18.57 o 
   2  14  10       28.19        5.24     16.42 o 
   3  14  10        0.92        7.54     18.80 o 
   4  14  10       34.22      153.35     35.63 o 
   5  14  10        0.07        0.00     31.40 o 
  -5  15  10       81.18       79.83     28.85 o 
  -4  15  10        2.32        0.00     21.32 o 
  -3  15  10      127.54      101.80     21.98 o 
  -2  15  10       24.19        9.82     13.80 o 
  -1  15  10       41.54       69.79     17.63 o 
   0  15  10       11.39       26.26     19.51 o 
   1  15  10       46.01       46.41     16.66 o 
   2  15  10       15.69       13.05     19.72 o 
   3  15  10        0.88        0.00     19.80 o 
   4  15  10       23.09       14.03     22.99 o 
   5  15  10        9.28        4.36     21.91 o 
  -4  16  10        0.34       32.55     22.84 o 
  -3  16  10       22.23       19.57     21.72 o 
  -2  16  10        9.47        5.88     12.10 o 
  -1  16  10       43.47       87.73     20.36 o 
   0  16  10       20.74       48.73     18.15 o 
   1  16  10       36.23       26.02     25.53 o 
   2  16  10       44.78       64.24     26.68 o 
   3  16  10       13.74       44.70     39.80 o 
   4  16  10        0.30        6.19     19.91 o 
  -4  17  10       39.60       23.71     22.15 o 
  -3  17  10        0.28       27.01     22.19 o 
  -2  17  10        4.30        9.67     17.25 o 
  -1  17  10      122.53      103.31     46.75 o 
   0  17  10       11.26        0.00     13.66 o 
   1  17  10       58.19       53.09     29.82 o 
   2  17  10      150.79      152.02     35.19 o 
   3  17  10       90.17      103.78     34.45 o 
  -3  18  10        0.34        0.00     30.37 o 
  -2  18  10       34.47       16.31     19.47 o 
  -1  18  10      148.59      135.61     29.50 o 
   0  18  10       13.15        9.68     18.52 o 
   1  18  10       56.13       76.46     43.11 o 
   2  18  10       18.47       61.51     28.86 o 
  -1  19  10        7.71        4.72     18.38 o 
   0  19  10      108.98      171.24     43.55 o 
   1  19  10      237.29      185.45     38.83 o 
  -7   0  11        6.82       36.65     31.17 o 
  -5   0  11      148.40      138.24     26.24 o 
  -3   0  11        0.04       32.61     18.26 o 
  -1   0  11       22.86       28.63     10.08 o 
   1   0  11      177.77      168.55     15.98 o 
   3   0  11       26.62       23.25     12.37 o 
   5   0  11        6.62       11.50     11.91 o 
   7   0  11        1.31        0.00     19.34 o 
  -8   1  11        0.00        0.69     15.39 o 
  -7   1  11       11.03       61.88     31.23 o 
  -6   1  11        6.41       27.29     18.82 o 
  -5   1  11       37.80       65.85     19.42 o 
  -4   1  11      238.19      232.91     13.36 o 
  -3   1  11       13.60       18.34      6.52 o 
  -2   1  11      182.30      191.97     12.11 o 
  -1   1  11       66.83       79.01      8.98 o 
   0   1  11      119.37      134.74     10.63 o 
   1   1  11        8.47        0.00      5.23 o 
   2   1  11       96.99      111.86      9.98 o 
   3   1  11        4.30       10.64      6.73 o 
   4   1  11       35.40       37.60      9.71 o 
   5   1  11        0.18       31.14     18.30 o 
   6   1  11        0.05        7.47     12.36 o 
   7   1  11        2.67        0.00      8.86 o 
   8   1  11        0.98        0.00     40.48 o 
  -8   2  11        1.62      187.59    102.84 o 
  -7   2  11        7.32        0.00     18.60 o 
  -6   2  11        0.05        0.00     11.65 o 
  -5   2  11       42.63       49.47     18.90 o 
  -4   2  11       48.69       42.45     13.29 o 
  -3   2  11       62.88       90.32     17.90 o 
  -2   2  11      169.60      173.08     11.29 o 
  -1   2  11     1616.89     1466.71     38.89 o 
   0   2  11       65.59       68.66      8.84 o 
   1   2  11       41.80       68.18      9.12 o 
   2   2  11        0.37        5.29      7.56 o 
   3   2  11      101.88      124.84     14.99 o 
   4   2  11       26.81       39.40     10.03 o 
   5   2  11        0.00       27.18     16.85 o 
   6   2  11        0.02       27.28     18.58 o 
   7   2  11       25.22       56.31     40.02 o 
  -8   3  11       28.67       23.24     23.00 o 
  -7   3  11       18.66        0.00     17.60 o 
  -6   3  11        1.94        0.00     13.58 o 
  -5   3  11      116.77      173.33     24.20 o 
  -4   3  11      212.88      195.90     26.22 o 
  -3   3  11      142.04      117.65      8.30 o 
  -2   3  11      554.34      535.67     18.07 o 
  -1   3  11     2704.70     2771.98     52.46 o 
   0   3  11      101.40      101.93     13.13 o 
   1   3  11       19.52       16.58      5.97 o 
   2   3  11        8.00       11.65      5.17 o 
   3   3  11       42.29       57.35     16.81 o 
   4   3  11       55.34       48.50     11.30 o 
   5   3  11       88.57       86.37     13.34 o 
   6   3  11        6.48        0.00     12.02 o 
   7   3  11        9.29       39.50     22.97 o 
  -8   4  11      205.60      206.64     35.21 o 
  -7   4  11       57.17       59.69     20.72 o 
  -6   4  11      223.72      224.99     25.10 o 
  -5   4  11      248.96      300.18     27.61 o 
  -4   4  11      144.20      155.21     19.52 o 
  -3   4  11      105.20      124.08     19.52 o 
  -2   4  11      457.66      413.81     16.31 o 
  -1   4  11     1274.92     1218.19     30.62 o 
   0   4  11       65.05       74.55     10.57 o 
   1   4  11       34.03       52.85     12.17 o 
   2   4  11      216.74      238.77     18.15 o 
   3   4  11        1.71        7.21     10.70 o 
   4   4  11       44.54       29.79     12.44 o 
   5   4  11      122.41      125.89     19.26 o 
   6   4  11        0.04       22.36     20.24 o 
   7   4  11        3.61        0.00     18.27 o 
  -8   5  11      130.70       79.61     31.61 o 
  -7   5  11        3.51       41.40     32.83 o 
  -6   5  11      125.38      123.87     23.52 o 
  -5   5  11       83.00       99.31     20.91 o 
  -4   5  11       67.38       69.28     17.38 o 
  -3   5  11      250.45      253.71     21.74 o 
  -2   5  11      511.02      496.42     32.81 o 
  -1   5  11     4107.53     4014.92     71.49 o 
   0   5  11      180.49      204.47     13.72 o 
   1   5  11     1045.47     1034.67     36.99 o 
   2   5  11       33.82       32.17     12.30 o 
   3   5  11        0.09        2.56      9.05 o 
   4   5  11        6.31        9.29     10.64 o 
   5   5  11      405.25      424.33     40.40 o 
   6   5  11       31.42       15.14     16.83 o 
   7   5  11        2.60        0.00     17.89 o 
  -8   6  11       66.42       61.89     46.27 o 
  -7   6  11       52.66       68.73     22.52 o 
  -6   6  11       42.75       64.18     19.10 o 
  -5   6  11      121.30      132.51     22.80 o 
  -4   6  11      286.14      269.40     25.95 o 
  -3   6  11       79.43      105.91     17.55 o 
  -2   6  11       42.96       41.79      8.08 o 
  -1   6  11      394.62      365.07     16.84 o 
   0   6  11      116.08      113.69     11.64 o 
   1   6  11       62.77       67.29     14.67 o 
   2   6  11       51.48       95.20     15.45 o 
   3   6  11      229.30      231.51     21.06 o 
   4   6  11      205.39      212.15     22.27 o 
   5   6  11      406.30      410.95     39.54 o 
   6   6  11        1.13       10.52     17.46 o 
   7   6  11        1.14       13.28     20.15 o 
  -7   7  11       25.16        1.50     11.55 o 
  -6   7  11      161.97      155.05     25.38 o 
  -5   7  11        7.05       45.25     26.61 o 
  -4   7  11     2568.60     2695.71     86.16 o 
  -3   7  11        1.02        7.80     13.01 o 
  -2   7  11      456.44      431.85     23.83 o 
  -1   7  11      188.39      209.98     26.48 o 
   0   7  11       70.87       62.46     11.34 o 
   1   7  11       66.85      110.10     17.20 o 
   2   7  11      123.47      116.29     17.82 o 
   3   7  11     1149.95     1155.22     44.56 o 
   4   7  11      315.10      348.38     26.02 o 
   5   7  11      751.93      820.22     54.55 o 
   6   7  11       52.68       80.90     26.22 o 
   7   7  11       23.19       47.27     29.23 o 
  -7   8  11        5.02        0.00     18.62 o 
  -6   8  11       23.56       41.84     19.99 o 
  -5   8  11      275.70      264.37     28.65 o 
  -4   8  11      170.30      191.81     27.11 o 
  -3   8  11      463.56      477.16     31.73 o 
  -2   8  11       19.42       26.61     13.18 o 
  -1   8  11        2.79       16.41     15.98 o 
   0   8  11      188.80      164.39     25.03 o 
   1   8  11       24.54       46.37     17.74 o 
   2   8  11      333.19      285.54     23.17 o 
   3   8  11      226.94      212.43     22.77 o 
   4   8  11       33.88       63.18     24.33 o 
   5   8  11      342.21      372.11     38.75 o 
   6   8  11      975.38      857.47     61.64 o 
   7   8  11        0.88       58.60     51.96 o 
  -7   9  11        5.89        6.79     23.39 o 
  -6   9  11       15.38       28.08     25.87 o 
  -5   9  11       66.79       89.48     20.91 o 
  -4   9  11      996.46      951.42     55.92 o 
  -3   9  11      108.62      152.96     20.02 o 
  -2   9  11      238.73      274.21     24.33 o 
  -1   9  11       11.53        6.50      7.34 o 
   0   9  11      748.26      653.08     37.97 o 
   1   9  11      238.51      246.85     22.57 o 
   2   9  11      288.71      310.59     24.18 o 
   3   9  11       76.30       88.17     17.00 o 
   4   9  11      689.79      611.59     45.96 o 
   5   9  11       36.84       55.77     24.17 o 
   6   9  11        1.27        0.00     19.91 o 
   7   9  11       28.10       21.35     23.54 o 
  -7  10  11        0.28        0.00     19.18 o 
  -6  10  11       62.11      103.72     25.16 o 
  -5  10  11       41.15       56.64     26.97 o 
  -4  10  11     1264.80     1210.76     53.23 o 
  -3  10  11      283.90      290.53     27.04 o 
  -2  10  11      195.26      184.41     19.75 o 
  -1  10  11      423.74      377.37     20.50 o 
   0  10  11       44.41       65.63     19.92 o 
   1  10  11        5.21       15.65     18.67 o 
   2  10  11       11.87       30.13     18.95 o 
   3  10  11        0.72       11.23     22.44 o 
   4  10  11      156.78      152.34     27.08 o 
   5  10  11       20.16       27.10     28.94 o 
   6  10  11        0.48        6.86     17.50 o 
  -6  11  11       25.30       24.09     22.36 o 
  -5  11  11      116.42       65.58     22.20 o 
  -4  11  11      347.56      311.49     29.07 o 
  -3  11  11       93.78      120.51     20.20 o 
  -2  11  11      906.08      824.17     39.69 o 
  -1  11  11       11.77       36.06     18.90 o 
   0  11  11       14.18       56.19     15.40 o 
   1  11  11      318.20      313.14     25.54 o 
   2  11  11     1233.68     1114.70     47.36 o 
   3  11  11      206.57      194.13     29.95 o 
   4  11  11      262.61      288.33     38.03 o 
   5  11  11       10.45       31.89     24.41 o 
   6  11  11       77.20      152.64     49.08 o 
  -6  12  11       10.57       32.31     23.03 o 
  -5  12  11      231.95       88.49     45.65 o 
  -4  12  11       50.06       20.30     15.26 o 
  -3  12  11      152.47      160.73     22.55 o 
  -2  12  11      303.94      275.11     23.43 o 
  -1  12  11      445.37      358.69     21.51 o 
   0  12  11       46.97       54.40     17.65 o 
   1  12  11       35.56        9.09     13.19 o 
   2  12  11      527.99      481.27     32.01 o 
   3  12  11        3.99       11.58     34.37 o 
   4  12  11      166.38      235.20     36.16 o 
   5  12  11        4.21       16.84     21.68 o 
   6  12  11        0.02        0.00     23.38 o 
  -6  13  11        6.60       11.35     20.19 o 
  -5  13  11        1.14        0.00     16.84 o 
  -4  13  11      160.23      201.98     28.39 o 
  -3  13  11       30.34       33.94     15.34 o 
  -2  13  11      152.22      175.24     20.26 o 
  -1  13  11       13.72       40.71     27.64 o 
   0  13  11      158.23      141.84     21.25 o 
   1  13  11       52.17       62.42     17.51 o 
   2  13  11      102.76      113.94     28.16 o 
   3  13  11       14.63        9.61     18.65 o 
   4  13  11       26.88       15.43     20.37 o 
   5  13  11       26.19       64.26     29.23 o 
  -5  14  11        0.87        0.00     20.77 o 
  -4  14  11       81.75       65.97     20.10 o 
  -3  14  11       54.23       42.34     16.97 o 
  -2  14  11      426.96      373.88     28.43 o 
  -1  14  11       47.18       35.02     18.62 o 
   0  14  11       18.89        0.00     13.12 o 
   1  14  11      106.46      100.46     19.96 o 
   2  14  11        0.34        9.63     18.19 o 
   3  14  11        0.57        0.00     19.97 o 
   4  14  11        1.52       21.94     21.36 o 
   5  14  11        0.09       44.53     38.28 o 
  -5  15  11       16.21       67.00     44.12 o 
  -4  15  11       51.01       91.46     27.07 o 
  -3  15  11        2.06        0.00     13.26 o 
  -2  15  11        2.98        0.00     10.82 o 
  -1  15  11       20.92       16.95     22.16 o 
   0  15  11        7.15       12.78     18.30 o 
   1  15  11       18.53       43.09     28.37 o 
   2  15  11        9.94        3.83     19.58 o 
   3  15  11       18.61       12.45     21.23 o 
   4  15  11        0.03        4.70     18.93 o 
  -4  16  11        0.00       64.99     26.29 o 
  -3  16  11        5.55        9.40     14.43 o 
  -2  16  11       12.82       11.54     17.57 o 
  -1  16  11        0.25        3.21     16.05 o 
   0  16  11       37.51       25.92     15.58 o 
   1  16  11       17.35       13.47     18.89 o 
   2  16  11       56.44       85.02     29.74 o 
   3  16  11        2.15       24.42     22.28 o 
   4  16  11        0.37        0.00     20.21 o 
  -3  17  11        7.19        2.53     27.59 o 
  -2  17  11       10.09       19.96     19.87 o 
  -1  17  11       26.25       23.45     20.24 o 
   0  17  11        0.14        6.56     15.25 o 
   1  17  11        2.94        0.00     24.29 o 
   2  17  11       17.61        9.72     20.69 o 
   3  17  11        0.09        0.00     16.74 o 
  -2  18  11        0.87        0.00     17.62 o 
  -1  18  11        0.51        0.00     22.79 o 
   0  18  11        6.10        0.00     23.06 o 
   1  18  11       21.93       19.95     24.34 o 
   2  18  11        3.46       29.91     26.81 o 
  -8   0  12        0.03       10.57     28.01 o 
  -6   0  12        0.17        0.00     27.28 o 
  -4   0  12      540.01      496.83     27.45 o 
  -2   0  12      140.01      138.51     17.70 o 
   0   0  12     3087.93     3118.31    111.66 o 
   2   0  12       67.54       74.69     17.21 o 
   4   0  12       12.24       40.12     15.85 o 
   6   0  12      194.57       87.63     51.23 o 
  -8   1  12        0.18        0.00     20.18 o 
  -7   1  12        1.11        6.09     20.38 o 
  -6   1  12        8.99       21.94     17.85 o 
  -5   1  12      679.48      608.82     32.56 o 
  -4   1  12       37.23       39.66      9.61 o 
  -3   1  12      234.67      255.22     14.95 o 
  -2   1  12       14.41        0.00      6.27 o 
  -1   1  12      313.47      312.23     15.14 o 
   0   1  12     1156.01     1150.16     29.97 o 
   1   1  12     1282.16     1241.04     35.01 o 
   2   1  12        0.31        0.00      9.22 o 
   3   1  12       12.28       35.59     12.14 o 
   4   1  12        1.38        7.73      7.33 o 
   5   1  12       91.92       90.60     18.52 o 
   6   1  12        0.01        2.13      8.30 o 
   7   1  12       68.61       55.11     18.12 o 
  -8   2  12        9.80        1.17     15.08 o 
  -7   2  12      137.81      185.10     33.03 o 
  -6   2  12       21.07       28.22     14.81 o 
  -5   2  12      291.67      260.38     24.81 o 
  -4   2  12      289.28      289.97     24.29 o 
  -3   2  12      194.42      192.23     11.37 o 
  -2   2  12      594.34      547.19     30.91 o 
  -1   2  12      326.39      353.52     19.53 o 
   0   2  12        4.27        2.79      7.17 o 
   1   2  12      293.96      248.50     13.30 o 
   2   2  12       68.44       88.52     21.71 o 
   3   2  12        2.10        0.00      5.88 o 
   4   2  12      248.08      238.30     16.75 o 
   5   2  12       30.00       51.00     13.71 o 
   6   2  12       83.90       87.02     18.31 o 
   7   2  12       24.61       10.51     16.93 o 
  -8   3  12        5.84       46.07     25.07 o 
  -7   3  12      109.30      143.70     28.74 o 
  -6   3  12       86.31       80.07     19.58 o 
  -5   3  12      195.52      239.04     28.67 o 
  -4   3  12        6.49        0.69      9.17 o 
  -3   3  12      165.48      170.79     10.88 o 
  -2   3  12      122.88      113.73     14.63 o 
  -1   3  12     3094.43     3192.55     61.80 o 
   0   3  12       61.48      111.97     10.59 o 
   1   3  12      246.93      243.38     13.89 o 
   2   3  12       63.98       97.32     14.48 o 
   3   3  12        0.07        6.29     16.19 o 
   4   3  12        2.01        0.00     10.14 o 
   5   3  12       10.47        6.85     10.54 o 
   6   3  12        0.00        6.02     12.04 o 
   7   3  12       30.18       11.21     16.45 o 
  -8   4  12      172.46      171.14     38.18 o 
  -7   4  12        0.17        0.00     20.85 o 
  -6   4  12        1.51        4.14     12.13 o 
  -5   4  12        5.81       30.17     26.44 o 
  -4   4  12       21.83       10.15     12.73 o 
  -3   4  12      315.97      320.09     23.24 o 
  -2   4  12      107.25      114.41     10.45 o 
  -1   4  12      390.64      392.13     17.47 o 
   0   4  12      230.51      269.54     15.85 o 
   1   4  12      360.64      352.27     22.60 o 
   2   4  12      283.77      296.70     22.31 o 
   3   4  12       14.13       18.24     12.93 o 
   4   4  12       29.88       84.67     26.28 o 
   5   4  12       91.49      112.68     18.86 o 
   6   4  12       59.35       63.81     23.97 o 
   7   4  12        0.58        0.40     15.19 o 
  -8   5  12        0.82       34.52     31.52 o 
  -7   5  12        5.75       15.24     15.75 o 
  -6   5  12      100.16       92.00     22.40 o 
  -5   5  12      144.75      156.66     23.97 o 
  -4   5  12        0.06       13.00     12.89 o 
  -3   5  12        1.65        8.55     12.78 o 
  -2   5  12       63.24       67.46     12.81 o 
  -1   5  12      769.18      716.01     26.22 o 
   0   5  12       29.75       53.18     13.86 o 
   1   5  12      223.69      195.36     19.39 o 
   2   5  12        1.90       17.57     17.07 o 
   3   5  12       40.07       65.99     15.39 o 
   4   5  12       28.61       38.92     15.05 o 
   5   5  12       40.94       48.46     18.15 o 
   6   5  12       71.45       75.79     22.63 o 
   7   5  12        2.38       23.87     21.56 o 
  -7   6  12       33.93       62.98     22.00 o 
  -6   6  12        8.63       26.39     16.18 o 
  -5   6  12       11.59        0.00     13.20 o 
  -4   6  12      394.51      394.58     43.58 o 
  -3   6  12        4.89        8.73     12.33 o 
  -2   6  12        2.53       11.66      7.99 o 
  -1   6  12       89.43      124.77     21.86 o 
   0   6  12      318.26      318.66     14.51 o 
   1   6  12       27.26       37.69     16.36 o 
   2   6  12      132.24      173.81     19.69 o 
   3   6  12      194.23      263.74     38.04 o 
   4   6  12       28.02       35.62     16.90 o 
   5   6  12       32.76       33.40     20.50 o 
   6   6  12        0.00        3.45     14.28 o 
   7   6  12        4.32        3.62     17.76 o 
  -7   7  12        0.93        8.87     15.77 o 
  -6   7  12        0.18        0.00     13.94 o 
  -5   7  12       24.75       32.99     17.65 o 
  -4   7  12      432.66      468.90     33.63 o 
  -3   7  12        0.25       19.70     12.51 o 
  -2   7  12      203.38      193.19     19.09 o 
  -1   7  12      153.90      172.41     13.77 o 
   0   7  12       65.50       85.95     27.64 o 
   1   7  12       76.59       98.52     16.64 o 
   2   7  12      249.23      257.78     23.13 o 
   3   7  12      269.11      256.59     26.67 o 
   4   7  12       20.44       26.56     14.27 o 
   5   7  12       12.83       21.77     20.22 o 
   6   7  12       74.09       55.57     25.23 o 
   7   7  12        6.27       18.34     23.16 o 
  -7   8  12       17.97       35.46     24.09 o 
  -6   8  12        0.41       16.29     15.42 o 
  -5   8  12        3.44        1.81     12.40 o 
  -4   8  12       18.66       34.41     25.85 o 
  -3   8  12       25.82        4.58     11.33 o 
  -2   8  12        2.20        0.00      9.40 o 
  -1   8  12       15.60       36.86     13.97 o 
   0   8  12      130.60      129.58     28.55 o 
   1   8  12        2.57        1.87     11.17 o 
   2   8  12      176.84      219.81     23.93 o 
   3   8  12      185.02      186.77     21.94 o 
   4   8  12      148.85      157.59     27.89 o 
   5   8  12       22.15        8.93     16.49 o 
   6   8  12        6.11       14.36     20.24 o 
  -7   9  12        0.05       14.73     20.61 o 
  -6   9  12        8.21       20.50     24.12 o 
  -5   9  12        8.25        0.00     15.59 o 
  -4   9  12       20.12       41.41     17.81 o 
  -3   9  12      211.16      174.00     25.67 o 
  -2   9  12      447.57      424.48     27.67 o 
  -1   9  12       35.93       57.08     17.60 o 
   0   9  12        3.68       20.11     11.91 o 
   1   9  12       24.85       22.19     14.19 o 
   2   9  12       15.02        8.79     17.79 o 
   3   9  12       24.35       36.18     14.47 o 
   4   9  12       20.36       29.34     25.06 o 
   5   9  12       19.23        8.89     18.71 o 
   6   9  12        2.14        0.00     16.50 o 
  -7  10  12        0.04        7.87     20.82 o 
  -6  10  12        3.60       71.34     41.91 o 
  -5  10  12       54.81       21.54     19.30 o 
  -4  10  12        1.76       22.10     24.22 o 
  -3  10  12        1.70       20.06     13.79 o 
  -2  10  12        0.17        9.67     14.58 o 
  -1  10  12        0.46       11.76      8.30 o 
   0  10  12       18.57        0.00     13.76 o 
   1  10  12       56.50       65.26     17.33 o 
   2  10  12       74.51       97.71     18.17 o 
   3  10  12        0.11        0.00     17.06 o 
   4  10  12        9.38        6.88     17.23 o 
   5  10  12        1.25        0.00     22.84 o 
   6  10  12        1.41       11.44     19.27 o 
  -6  11  12        3.40       28.06     23.59 o 
  -5  11  12        0.16        9.06     15.74 o 
  -4  11  12       28.42       29.80     16.68 o 
  -3  11  12       10.78        0.16     13.42 o 
  -2  11  12       39.61       54.24     15.45 o 
  -1  11  12        0.85        6.39     11.21 o 
   0  11  12        0.17        1.90      8.18 o 
   1  11  12      241.97      231.33     24.07 o 
   2  11  12      135.75      167.21     34.91 o 
   3  11  12        9.59       34.04     21.16 o 
   4  11  12        1.56        7.16     17.98 o 
   5  11  12        0.69       32.55     22.46 o 
   6  11  12        0.02        0.00     18.62 o 
  -6  12  12        6.27       16.80     21.84 o 
  -5  12  12       55.38       31.09     18.47 o 
  -4  12  12       44.21       55.70     21.80 o 
  -3  12  12        8.18        4.97     13.33 o 
  -2  12  12       10.18        1.07      9.35 o 
  -1  12  12        7.62       17.34     14.23 o 
   0  12  12       13.42       20.13     20.07 o 
   1  12  12      216.31      224.35     25.58 o 
   2  12  12        5.00        4.21     11.98 o 
   3  12  12        1.31       38.04     37.26 o 
   4  12  12        0.16        0.00     14.95 o 
   5  12  12        4.34        3.28     23.01 o 
  -5  13  12        3.21        5.57     18.49 o 
  -4  13  12       16.76       16.56     14.95 o 
  -3  13  12        1.21        0.00     13.86 o 
  -2  13  12        0.24        0.00     16.71 o 
  -1  13  12        6.35       16.65     17.48 o 
   0  13  12       22.34        3.98     11.44 o 
   1  13  12        1.50        0.00     11.56 o 
   2  13  12       16.63       44.41     22.25 o 
   3  13  12        0.62        0.00     20.11 o 
   4  13  12       36.85       20.48     22.97 o 
   5  13  12       39.58       42.34     26.43 o 
  -5  14  12        0.19        0.00     15.07 o 
  -4  14  12       17.54       80.25     23.85 o 
  -3  14  12        0.50        0.00     10.35 o 
  -2  14  12      491.20      463.78     43.04 o 
  -1  14  12        2.58        0.00     13.11 o 
   0  14  12       42.53       23.63     15.70 o 
   1  14  12        1.22        0.00     12.52 o 
   2  14  12        0.03       35.89     27.13 o 
   3  14  12        0.00       12.40     19.88 o 
   4  14  12        9.75       20.51     23.87 o 
  -4  15  12       27.28       84.98     35.51 o 
  -3  15  12       11.97        9.92     14.81 o 
  -2  15  12      214.08      202.69     31.92 o 
  -1  15  12       15.87       14.51     17.80 o 
   0  15  12        6.93       28.59     16.18 o 
   1  15  12        4.94        8.62     14.98 o 
   2  15  12        5.47       22.92     21.16 o 
   3  15  12        6.69        0.00     19.94 o 
   4  15  12        0.76        0.00     17.60 o 
  -4  16  12       24.76       62.06     53.58 o 
  -3  16  12      133.65      117.66     29.56 o 
  -2  16  12        4.99       29.22     37.88 o 
  -1  16  12        0.93        0.00     22.80 o 
   0  16  12       20.30       10.44     14.89 o 
   1  16  12       10.33       28.18     23.19 o 
   2  16  12       35.00       28.09     24.70 o 
   3  16  12        1.23       44.37     38.57 o 
  -3  17  12        1.04        0.00     24.58 o 
  -2  17  12        4.19        0.00     17.79 o 
  -1  17  12       60.12       36.20     22.57 o 
   0  17  12        2.14        0.00     20.52 o 
   1  17  12      104.46       95.28     32.42 o 
   2  17  12       25.02       22.91     23.62 o 
  -1  18  12       19.74       32.57     35.00 o 
   0  18  12        1.14        0.00     22.34 o 
   1  18  12       71.79       26.69     25.55 o 
  -7   0  13       46.20       73.99     37.53 o 
  -5   0  13       58.11       46.94     28.02 o 
  -3   0  13      172.15      195.11     31.50 o 
  -1   0  13      176.18      159.01     17.93 o 
   1   0  13      199.86      230.07     22.64 o 
   3   0  13       44.03       43.95     15.39 o 
   5   0  13       20.35        0.60     12.83 o 
   7   0  13        0.71        1.50     20.78 o 
  -8   1  13       27.23       23.35     22.13 o 
  -7   1  13        1.55        0.00     20.03 o 
  -6   1  13        7.97       20.99     19.71 o 
  -5   1  13       38.15       32.26     15.40 o 
  -4   1  13      117.11      116.40     16.48 o 
  -3   1  13        8.09        9.34     10.98 o 
  -2   1  13       30.74       46.23     18.18 o 
  -1   1  13      108.56       96.06     10.91 o 
   0   1  13       96.31      120.39     12.00 o 
   1   1  13       55.20       63.83     11.68 o 
   2   1  13        0.01       10.47      7.65 o 
   3   1  13       18.83       14.86      8.93 o 
   4   1  13        1.25       24.53     12.39 o 
   5   1  13        0.00        6.89      8.50 o 
   6   1  13       54.01       56.52     28.58 o 
   7   1  13        7.21       18.34     22.62 o 
  -8   2  13       25.18        4.75     18.95 o 
  -7   2  13       32.04        4.61     17.50 o 
  -6   2  13        1.02        0.00     22.91 o 
  -5   2  13       74.45       46.38     15.58 o 
  -4   2  13        8.05       11.84     12.38 o 
  -3   2  13      111.77      109.28     11.40 o 
  -2   2  13       18.71       23.90     11.76 o 
  -1   2  13        0.60        0.00      9.51 o 
   0   2  13        4.63       10.41      7.56 o 
   1   2  13        3.38        0.00     10.00 o 
   2   2  13       79.82       87.24     11.47 o 
   3   2  13       47.65       34.06     10.65 o 
   4   2  13        2.60       19.71     11.89 o 
   5   2  13        3.53        1.63     10.32 o 
   6   2  13        5.79       26.44     14.42 o 
   7   2  13        1.08        0.00     15.57 o 
  -8   3  13       88.34      109.43     43.26 o 
  -7   3  13       50.01      124.30     30.70 o 
  -6   3  13        0.08        0.00     12.92 o 
  -5   3  13       52.27       59.12     18.17 o 
  -4   3  13       24.15       27.76     13.53 o 
  -3   3  13      117.53      109.60     16.94 o 
  -2   3  13        0.05       15.33     13.85 o 
  -1   3  13       94.85      108.93     11.89 o 
   0   3  13       50.52       79.29     15.49 o 
   1   3  13      295.60      280.34     15.65 o 
   2   3  13      265.54      281.85     22.37 o 
   3   3  13       39.22       18.10     12.22 o 
   4   3  13       11.84       12.02     12.06 o 
   5   3  13        0.01        8.11     11.99 o 
   6   3  13        7.17        4.64     13.15 o 
   7   3  13       21.20       47.14     22.89 o 
  -7   4  13       22.30       33.84     22.97 o 
  -6   4  13        0.11       24.26     15.65 o 
  -5   4  13        7.47       11.08     12.32 o 
  -4   4  13      117.79      142.43     19.88 o 
  -3   4  13        5.57       15.79     12.17 o 
  -2   4  13       90.54       98.35     10.60 o 
  -1   4  13       33.87       34.42      9.47 o 
   0   4  13       11.04       14.36      8.71 o 
   1   4  13      296.16      280.66     21.83 o 
   2   4  13      447.00      454.54     27.56 o 
   3   4  13       52.59       62.94     15.18 o 
   4   4  13       33.70       43.52     15.04 o 
   5   4  13       22.58       22.41     13.83 o 
   6   4  13        6.27        6.52     15.98 o 
   7   4  13        0.26        0.00     18.67 o 
  -7   5  13        0.01       17.71     34.80 o 
  -6   5  13       20.69       46.20     20.68 o 
  -5   5  13      257.12      229.89     29.05 o 
  -4   5  13       57.72       68.83     17.18 o 
  -3   5  13      606.78      603.55     32.90 o 
  -2   5  13       11.37       18.89     17.87 o 
  -1   5  13       34.25       33.81      9.74 o 
   0   5  13        0.12        1.57      5.86 o 
   1   5  13       32.19       45.27     13.29 o 
   2   5  13       24.15       31.54     13.49 o 
   3   5  13        4.65       42.08     16.87 o 
   4   5  13        6.45       26.91     22.94 o 
   5   5  13       16.53       23.59     15.05 o 
   6   5  13       81.26       97.99     27.75 o 
   7   5  13        1.65        3.77     16.86 o 
  -7   6  13       12.66       18.00     17.50 o 
  -6   6  13       13.33        8.35     15.88 o 
  -5   6  13      138.06      129.12     22.28 o 
  -4   6  13      556.89      554.66     36.51 o 
  -3   6  13      517.60      430.85     29.67 o 
  -2   6  13        8.25        8.80      8.42 o 
  -1   6  13       36.08       62.58     19.54 o 
   0   6  13      352.00      389.74     25.98 o 
   1   6  13       31.93       63.13     17.10 o 
   2   6  13        2.81       25.55     15.45 o 
   3   6  13        5.96        5.56     11.25 o 
   4   6  13        0.28       22.99     17.13 o 
   5   6  13      770.14      786.48     59.18 o 
   6   6  13      197.38      217.84     34.80 o 
   7   6  13        0.40        0.00     20.44 o 
  -7   7  13        2.39       16.48     17.02 o 
  -6   7  13        6.18        9.06     14.03 o 
  -5   7  13       28.27       45.68     24.73 o 
  -4   7  13      140.49      174.22     26.87 o 
  -3   7  13       50.21       83.30     18.93 o 
  -2   7  13     1264.72     1112.78     47.98 o 
  -1   7  13      416.92      416.88     21.69 o 
   0   7  13       89.95       85.97     14.97 o 
   1   7  13       45.42       32.03     21.39 o 
   2   7  13       81.88      111.68     19.24 o 
   3   7  13      239.27      241.83     24.71 o 
   4   7  13      122.40      116.36     19.02 o 
   5   7  13      521.16      572.50     46.85 o 
   6   7  13        0.87        0.00     20.04 o 
  -7   8  13        5.34        0.00     23.15 o 
  -6   8  13        2.66        0.00     15.02 o 
  -5   8  13      145.60      148.35     25.65 o 
  -4   8  13      107.29       92.26     21.19 o 
  -3   8  13      129.58      139.57     20.42 o 
  -2   8  13     5168.44     5099.43    154.68 o 
  -1   8  13      257.86      263.86     24.39 o 
   0   8  13       88.31      103.43     16.63 o 
   1   8  13       63.93       82.33     17.14 o 
   2   8  13      427.73      451.74     32.23 o 
   3   8  13      196.65      180.20     21.00 o 
   4   8  13      229.16      247.37     38.31 o 
   5   8  13      362.23      347.46     41.62 o 
   6   8  13       52.65       66.53     27.28 o 
  -7   9  13        0.72       24.41     23.40 o 
  -6   9  13       91.30       59.15     22.35 o 
  -5   9  13       13.23        9.19     15.82 o 
  -4   9  13       77.10       90.51     20.79 o 
  -3   9  13      305.55      363.85     29.53 o 
  -2   9  13        9.14        0.00     10.81 o 
  -1   9  13       91.35       97.15     12.83 o 
   0   9  13        5.75       14.83     16.21 o 
   1   9  13       20.38       32.03     14.92 o 
   2   9  13       66.54       70.11     18.39 o 
   3   9  13       14.20       54.15     20.25 o 
   4   9  13       87.39       89.06     26.82 o 
   5   9  13       20.01       20.84     22.01 o 
   6   9  13       59.49       45.60     37.78 o 
  -6  10  13      143.56      106.10     29.19 o 
  -5  10  13       34.39       40.64     27.91 o 
  -4  10  13       17.51       53.07     25.30 o 
  -3  10  13        2.54        0.00     12.05 o 
  -2  10  13      166.53      134.69     25.43 o 
  -1  10  13      372.24      323.73     26.95 o 
   0  10  13        3.53       14.89     11.97 o 
   1  10  13       12.04       35.39     22.07 o 
   2  10  13       15.45       12.96     17.34 o 
   3  10  13       31.85       57.28     17.78 o 
   4  10  13      145.26      206.67     34.01 o 
   5  10  13        1.67       24.09     21.77 o 
   6  10  13       23.88       14.46     23.13 o 
  -6  11  13        2.75        6.37     20.39 o 
  -5  11  13       61.18       43.29     20.44 o 
  -4  11  13       38.94       81.72     21.05 o 
  -3  11  13        1.26        0.00     29.54 o 
  -2  11  13       20.87       50.26     16.48 o 
  -1  11  13      643.46      609.80     37.64 o 
   0  11  13        0.32        0.83     10.42 o 
   1  11  13      661.22      572.47     35.91 o 
   2  11  13      783.79      741.54     42.23 o 
   3  11  13       27.70       19.33     20.38 o 
   4  11  13      191.20      161.56     30.96 o 
   5  11  13       81.82       69.52     29.43 o 
  -6  12  13        0.70        0.00     18.09 o 
  -5  12  13      159.96      182.75     45.30 o 
  -4  12  13        2.66       20.01     19.15 o 
  -3  12  13       82.87      109.96     21.08 o 
  -2  12  13       37.22       44.26     15.82 o 
  -1  12  13      112.74      113.06     30.37 o 
   0  12  13        5.62        0.00     12.78 o 
   1  12  13       92.45      105.55     19.98 o 
   2  12  13       33.47       30.43     15.25 o 
   3  12  13       78.06       67.35     25.27 o 
   4  12  13      106.45      110.58     33.29 o 
   5  12  13        0.13        0.00     23.31 o 
  -5  13  13        4.98       24.63     22.75 o 
  -4  13  13       11.67      141.04     71.21 o 
  -3  13  13        1.77       20.32     14.45 o 
  -2  13  13      153.14      137.09     28.33 o 
  -1  13  13       29.97       16.89     17.93 o 
   0  13  13      139.30      142.39     27.83 o 
   1  13  13        3.02       63.66     47.92 o 
   2  13  13        8.59        1.34     15.30 o 
   3  13  13       13.18        0.52     15.54 o 
   4  13  13       25.23       36.53     24.93 o 
  -5  14  13        0.09       18.58     28.71 o 
  -4  14  13        6.83       10.63     20.34 o 
  -3  14  13        5.38        0.00     10.86 o 
  -2  14  13       19.25       17.64     20.49 o 
  -1  14  13       18.70       17.40     18.65 o 
   0  14  13        0.00        0.00     11.87 o 
   1  14  13      104.00      128.50     30.47 o 
   2  14  13        3.19       21.55     24.36 o 
   3  14  13        9.17       13.35     18.29 o 
   4  14  13        5.82       59.09     49.13 o 
  -4  15  13        0.83        0.00     24.04 o 
  -3  15  13       41.72       40.71     28.87 o 
  -2  15  13        9.58        0.00     16.81 o 
  -1  15  13       37.28       54.78     22.49 o 
   0  15  13       24.71       44.59     20.75 o 
   1  15  13       17.31       25.86     22.26 o 
   2  15  13        8.04       16.46     21.28 o 
   3  15  13       19.49        0.00     21.60 o 
  -3  16  13       13.25       27.36     22.49 o 
  -2  16  13       14.80       30.09     22.92 o 
  -1  16  13        0.27       14.00     24.22 o 
   0  16  13        1.91        0.00     16.95 o 
   1  16  13       18.98       10.58     19.96 o 
   2  16  13        0.74        0.00     20.79 o 
   3  16  13        0.22        0.00     19.70 o 
  -2  17  13        1.89       10.13     19.48 o 
  -1  17  13        0.75       10.08     19.71 o 
   0  17  13        2.01       25.04     26.82 o 
   1  17  13        9.07        0.00     22.34 o 
  -6   0  14      125.40       59.67     35.81 o 
  -4   0  14      387.07      358.02     27.25 o 
  -2   0  14       13.13       16.93     12.64 o 
   0   0  14      251.14      360.10     67.43 o 
   2   0  14     1844.11     1706.56     66.81 o 
   4   0  14        1.28        0.00     13.05 o 
   6   0  14      400.69      374.21     54.30 o 
  -7   1  14      103.38      136.22     30.25 o 
  -6   1  14       65.76       29.33     20.92 o 
  -5   1  14       17.60       22.84     18.13 o 
  -4   1  14       98.20       91.65     16.07 o 
  -3   1  14      118.77      112.04     14.58 o 
  -2   1  14       24.69       25.90     17.72 o 
  -1   1  14      545.35      597.66     26.95 o 
   0   1  14       92.06      132.88     25.60 o 
   1   1  14        1.20       24.54     16.41 o 
   2   1  14      418.32      421.64     22.11 o 
   3   1  14      490.08      482.87     24.01 o 
   4   1  14      267.98      287.14     19.66 o 
   5   1  14       45.51       52.17     22.55 o 
   6   1  14       24.45       54.25     33.35 o 
   7   1  14       10.37       14.62     23.61 o 
  -7   2  14        0.24       14.86     20.58 o 
  -6   2  14        4.24       14.55     19.57 o 
  -5   2  14       18.70       31.87     15.77 o 
  -4   2  14       42.14       37.90     14.63 o 
  -3   2  14       41.06       67.37     20.00 o 
  -2   2  14       65.36       87.23     13.56 o 
  -1   2  14       29.19       23.68     10.76 o 
   0   2  14      235.89      250.14     16.34 o 
   1   2  14      156.27      157.52     13.20 o 
   2   2  14      398.31      394.62     31.07 o 
   3   2  14       68.29       43.64     13.53 o 
   4   2  14       10.30        0.00      9.88 o 
   5   2  14       90.96      110.71     18.78 o 
   6   2  14      103.66       85.96     28.75 o 
   7   2  14       14.60       29.90     26.93 o 
  -7   3  14       35.77       52.85     26.69 o 
  -6   3  14        0.68       14.95     46.80 o 
  -5   3  14        0.00        0.00     13.49 o 
  -4   3  14       21.44       52.72     20.31 o 
  -3   3  14      615.86      618.71     31.70 o 
  -2   3  14        0.04        0.00      9.14 o 
  -1   3  14      187.18      216.32     18.43 o 
   0   3  14      259.35      275.83     30.47 o 
   1   3  14       91.77      106.66     11.62 o 
   2   3  14        3.32       18.91     12.82 o 
   3   3  14        0.45       25.35     14.09 o 
   4   3  14        8.22       11.94     12.87 o 
   5   3  14        4.45        0.24     11.52 o 
   6   3  14       13.86       23.57     14.90 o 
   7   3  14       34.51        8.09     24.22 o 
  -7   4  14        1.30        0.00     17.65 o 
  -6   4  14        7.94        0.00     14.45 o 
  -5   4  14       13.86       34.39     32.37 o 
  -4   4  14      222.48      279.03     26.04 o 
  -3   4  14       12.08        7.53     11.30 o 
  -2   4  14        9.98       22.41     16.15 o 
  -1   4  14       50.07       35.41     10.50 o 
   0   4  14       63.27       77.80     11.91 o 
   1   4  14      192.99      206.00     20.92 o 
   2   4  14      492.86      537.18     30.83 o 
   3   4  14        0.24        3.33     10.25 o 
   4   4  14       19.52       96.24     21.14 o 
   5   4  14        0.03        0.00     11.32 o 
   6   4  14        0.17       10.40     18.79 o 
  -7   5  14       20.84       18.83     21.89 o 
  -6   5  14        0.34       24.51     16.29 o 
  -5   5  14        8.74       27.04     20.81 o 
  -4   5  14      103.94      128.71     25.44 o 
  -3   5  14       14.77       18.44     14.01 o 
  -2   5  14       91.76       73.38     16.81 o 
  -1   5  14        2.93        0.00     11.12 o 
   0   5  14      125.46      133.53     15.08 o 
   1   5  14        1.81       23.03     12.75 o 
   2   5  14      120.38      115.42     19.42 o 
   3   5  14      180.86      176.38     21.74 o 
   4   5  14        9.30        3.13     10.73 o 
   5   5  14       66.00       30.36     17.06 o 
   6   5  14        0.41        0.00     20.43 o 
  -7   6  14        1.72       17.88     38.14 o 
  -6   6  14        2.18        0.00     18.77 o 
  -5   6  14        0.41       20.49     17.60 o 
  -4   6  14       91.54      153.34     24.03 o 
  -3   6  14      199.47      226.19     31.99 o 
  -2   6  14       70.85      105.03     21.80 o 
  -1   6  14        3.17        8.02      8.00 o 
   0   6  14      218.76      208.52     21.59 o 
   1   6  14       69.12      107.09     18.59 o 
   2   6  14        0.39       41.29     15.77 o 
   3   6  14       17.61       19.35     14.72 o 
   4   6  14        5.62       15.35     17.20 o 
   5   6  14       31.90       65.75     24.53 o 
   6   6  14        6.37       42.73     26.89 o 
  -7   7  14        8.81        2.82     20.61 o 
  -6   7  14       10.52       24.06     17.75 o 
  -5   7  14      102.60      120.23     36.49 o 
  -4   7  14       46.93       69.90     23.53 o 
  -3   7  14       78.16       72.36     22.45 o 
  -2   7  14      643.18      566.78     32.48 o 
  -1   7  14       74.24       66.99     11.47 o 
   0   7  14        0.59       65.03     31.44 o 
   1   7  14      119.01      129.34     25.82 o 
   2   7  14       63.03       86.13     20.65 o 
   3   7  14       35.89       49.25     17.20 o 
   4   7  14        0.08        0.00     13.13 o 
   5   7  14       26.28       47.25     24.61 o 
   6   7  14        0.68        8.62     19.09 o 
  -6   8  14        0.36       12.78     18.39 o 
  -5   8  14       47.62       62.36     20.27 o 
  -4   8  14      238.90      245.51     27.04 o 
  -3   8  14       71.67      109.09     25.60 o 
  -2   8  14       13.26       15.87     16.70 o 
  -1   8  14        1.41       22.07     22.44 o 
   0   8  14      117.61       84.16     22.20 o 
   1   8  14        7.00       10.82     13.15 o 
   2   8  14       79.17      115.52     19.65 o 
   3   8  14        3.25        3.88     12.09 o 
   4   8  14        0.08       12.10     21.15 o 
   5   8  14        0.89       19.50     24.10 o 
   6   8  14        3.75        6.24     25.57 o 
  -6   9  14        5.05        0.00     17.35 o 
  -5   9  14        8.12        0.00     18.30 o 
  -4   9  14       30.69       29.53     16.48 o 
  -3   9  14       41.41       88.05     18.90 o 
  -2   9  14        2.31       21.74     23.11 o 
  -1   9  14       18.91       20.95     13.07 o 
   0   9  14       41.11       57.90     21.34 o 
   1   9  14        1.76        0.00     12.27 o 
   2   9  14      175.32      170.05     22.91 o 
   3   9  14        5.57       23.13     13.43 o 
   4   9  14        3.45        0.00     17.93 o 
   5   9  14        0.72       24.80     23.02 o 
   6   9  14        0.23        0.00     15.71 o 
  -6  10  14       28.72      116.43     58.87 o 
  -5  10  14       30.94       29.35     30.62 o 
  -4  10  14        1.35       18.65     14.62 o 
  -3  10  14       11.64       39.18     16.31 o 
  -2  10  14       35.62      150.74     70.24 o 
  -1  10  14       89.99       77.08     18.46 o 
   0  10  14       50.58       49.68     18.12 o 
   1  10  14       51.53       47.95     16.94 o 
   2  10  14       42.18       58.07     17.65 o 
   3  10  14        5.17        3.89     19.66 o 
   4  10  14        0.96       34.96     31.66 o 
   5  10  14       37.35       48.98     25.72 o 
  -6  11  14       41.39        0.00     21.14 o 
  -5  11  14       15.16       12.98     17.00 o 
  -4  11  14        1.90        0.00     12.14 o 
  -3  11  14       40.22       92.53     19.08 o 
  -2  11  14        0.48        4.41     11.69 o 
  -1  11  14        0.17        7.93     17.78 o 
   0  11  14        8.91        0.00     12.93 o 
   1  11  14       12.66       37.52     14.73 o 
   2  11  14       22.54       31.47     18.01 o 
   3  11  14        2.26       11.87     19.86 o 
   4  11  14        6.78        0.00     21.41 o 
   5  11  14       39.61       34.35     24.06 o 
  -5  12  14       51.09       58.31     22.19 o 
  -4  12  14        5.82        0.00     13.42 o 
  -3  12  14       38.06       51.89     18.13 o 
  -2  12  14        2.87        3.51     16.41 o 
  -1  12  14       16.68        7.01     16.43 o 
   0  12  14        4.04       32.08     18.94 o 
   1  12  14       20.28       29.04     15.67 o 
   2  12  14        0.03        1.04     17.35 o 
   3  12  14       23.58       19.39     20.34 o 
   4  12  14       13.28       10.95     20.11 o 
   5  12  14        1.16        0.00     25.87 o 
  -5  13  14       16.29       29.25     32.52 o 
  -4  13  14        6.64       28.77     31.93 o 
  -3  13  14       19.69       26.56     18.46 o 
  -2  13  14        5.08       22.16     19.98 o 
  -1  13  14       14.51       43.44     22.62 o 
   0  13  14       62.47      106.48     32.17 o 
   1  13  14       18.44       16.95     14.66 o 
   2  13  14        6.40       11.58     20.11 o 
   3  13  14        9.65        8.86     21.14 o 
   4  13  14        0.48       13.12     21.10 o 
  -4  14  14        0.58        9.57     19.49 o 
  -3  14  14       14.79       40.44     25.82 o 
  -2  14  14       53.23       41.42     22.55 o 
  -1  14  14       18.10       14.81     22.08 o 
   0  14  14       52.65       37.79     16.38 o 
   1  14  14       19.62       34.94     16.77 o 
   2  14  14        4.98        0.00     19.93 o 
   3  14  14        5.16       11.36     21.55 o 
  -3  15  14        6.29       22.15     20.86 o 
  -2  15  14      112.87      116.60     30.37 o 
  -1  15  14       25.86       35.67     21.34 o 
   0  15  14        0.00        0.00     16.54 o 
   1  15  14        2.43        7.61     18.99 o 
   2  15  14        8.09        0.00     21.13 o 
   3  15  14        1.61        0.00     22.48 o 
  -2  16  14        5.66        2.34     16.62 o 
  -1  16  14        3.71       11.73     18.28 o 
   0  16  14       14.86        0.00     18.56 o 
   1  16  14       14.89       11.88     19.83 o 
   2  16  14       49.92       49.77     28.97 o 
   0  17  14       11.98        8.25     23.73 o 
  -7   0  15       23.52       79.50     60.19 o 
  -5   0  15       11.02       43.72     31.59 o 
  -3   0  15        0.52        0.00     13.17 o 
  -1   0  15      364.96      332.88     48.10 o 
   1   0  15       30.74       39.70     26.74 o 
   3   0  15      268.11      285.71     28.41 o 
   5   0  15       12.72        0.00     20.38 o 
  -7   1  15        2.80        2.40     16.37 o 
  -6   1  15        0.46       13.38     25.26 o 
  -5   1  15        1.18        5.32     15.12 o 
  -4   1  15        0.16        4.39     10.95 o 
  -3   1  15       10.52       31.82     14.11 o 
  -2   1  15        0.08        1.80      6.66 o 
  -1   1  15       39.61       35.02     11.81 o 
   0   1  15        8.75       43.50     17.41 o 
   1   1  15       43.99       45.50     11.05 o 
   2   1  15        2.77        0.00      8.01 o 
   3   1  15       46.22       67.54     15.34 o 
   4   1  15        2.82        0.00     11.63 o 
   5   1  15        7.27       14.04     13.24 o 
   6   1  15       28.33       12.48     16.81 o 
  -7   2  15        7.58       13.76     18.51 o 
  -6   2  15       20.02       30.55     22.15 o 
  -5   2  15       12.21       33.80     16.86 o 
  -4   2  15        0.23        0.00      9.98 o 
  -3   2  15        0.23        0.00      6.48 o 
  -2   2  15       22.94       22.87      9.51 o 
  -1   2  15      135.63      132.89     13.74 o 
   0   2  15       14.03       24.81     11.18 o 
   1   2  15       20.12       39.04     16.10 o 
   2   2  15      133.89       96.76     24.88 o 
   3   2  15       26.84       16.60     17.32 o 
   4   2  15        0.91        0.00     10.99 o 
   5   2  15        2.58       15.20     14.63 o 
   6   2  15        0.14        3.84     14.95 o 
  -7   3  15        7.98        5.67     18.63 o 
  -6   3  15       16.77       38.65     23.35 o 
  -5   3  15       48.99       56.73     18.67 o 
  -4   3  15        0.00       19.56     16.39 o 
  -3   3  15       14.72       12.08     12.77 o 
  -2   3  15        1.69       29.83     18.64 o 
  -1   3  15        7.86        0.00      7.52 o 
   0   3  15       71.73       85.38     12.26 o 
   1   3  15       33.67       62.89     16.15 o 
   2   3  15      265.52      264.89     24.56 o 
   3   3  15        0.07        0.00     11.13 o 
   4   3  15        0.00       24.40     17.93 o 
   5   3  15       15.42       18.42     13.72 o 
   6   3  15        0.04        4.08     15.52 o 
  -7   4  15        7.81       32.08     23.83 o 
  -6   4  15        3.41        0.00     22.39 o 
  -5   4  15       21.45       40.61     17.02 o 
  -4   4  15       26.54       30.16     14.74 o 
  -3   4  15      242.89      256.29     24.04 o 
  -2   4  15      231.52      241.32     22.20 o 
  -1   4  15        4.86        0.00      9.12 o 
   0   4  15       57.23       92.58     12.03 o 
   1   4  15      138.25      150.61     20.28 o 
   2   4  15      223.94      279.94     25.52 o 
   3   4  15        4.86       36.76     24.51 o 
   4   4  15        0.00       12.35     13.75 o 
   5   4  15        3.19       30.12     15.74 o 
   6   4  15        0.41        6.26     16.92 o 
  -7   5  15        0.31       26.05     25.65 o 
  -6   5  15        8.43        4.77     14.59 o 
  -5   5  15       85.64      113.31     22.39 o 
  -4   5  15       16.44        8.18     12.69 o 
  -3   5  15      190.74      198.78     21.85 o 
  -2   5  15     1359.37     1179.98     36.80 o 
  -1   5  15       41.95       72.38     13.60 o 
   0   5  15      123.94      184.96     26.94 o 
   1   5  15        0.26        0.00     13.38 o 
   2   5  15       28.22       17.52     17.28 o 
   3   5  15      146.54      167.49     22.72 o 
   4   5  15       30.01       38.45     16.59 o 
   5   5  15        8.11        0.00     13.96 o 
   6   5  15        0.90       19.39     22.38 o 
  -7   6  15        0.94       38.08     25.40 o 
  -6   6  15        3.38       21.60     16.99 o 
  -5   6  15       20.97        6.08     13.98 o 
  -4   6  15        2.04        5.79     13.21 o 
  -3   6  15      208.28      176.62     22.62 o 
  -2   6  15     1144.30     1071.67     43.65 o 
  -1   6  15     1237.52     1145.33     37.15 o 
   0   6  15        8.36       17.88     19.44 o 
   1   6  15      469.06      474.09     31.94 o 
   2   6  15       53.01       55.10     16.89 o 
   3   6  15       12.92       96.26     27.01 o 
   4   6  15       13.76       52.25     18.61 o 
   5   6  15      107.31      138.43     33.84 o 
   6   6  15        3.60       14.06     19.84 o 
  -6   7  15        6.76       15.40     17.48 o 
  -5   7  15      102.60      148.16     25.56 o 
  -4   7  15       77.31      115.29     21.07 o 
  -3   7  15      271.61      276.75     32.34 o 
  -2   7  15       20.48       22.24     12.36 o 
  -1   7  15     1145.01     1067.63     43.87 o 
   0   7  15     1162.76     1169.84     59.94 o 
   1   7  15      373.24      393.36     36.06 o 
   2   7  15       22.76       32.60     18.00 o 
   3   7  15       22.97        5.45     13.91 o 
   4   7  15        1.64       16.26     15.07 o 
   5   7  15       12.50       61.54     28.55 o 
   6   7  15       37.67       25.78     22.78 o 
  -6   8  15        1.64       26.89     23.04 o 
  -5   8  15      120.51      140.19     31.34 o 
  -4   8  15      247.73      226.75     28.15 o 
  -3   8  15      183.58      173.22     20.99 o 
  -2   8  15        0.29       26.03     30.11 o 
  -1   8  15      158.41      131.87     19.11 o 
   0   8  15      297.05      297.97     31.22 o 
   1   8  15        0.38        6.30     12.96 o 
   2   8  15      342.20      361.67     30.38 o 
   3   8  15       27.50       66.46     20.28 o 
   4   8  15        8.04       28.07     25.69 o 
   5   8  15        1.82       11.94     19.38 o 
  -6   9  15       19.53        1.22     16.54 o 
  -5   9  15      198.29      227.04     30.81 o 
  -4   9  15       11.85       50.08     37.66 o 
  -3   9  15       95.59      109.20     27.60 o 
  -2   9  15      509.27      415.67     37.46 o 
  -1   9  15      401.41      384.15     30.39 o 
   0   9  15      528.21      507.91     39.45 o 
   1   9  15      330.76      360.00     32.73 o 
   2   9  15       12.57        0.00     12.97 o 
   3   9  15        0.59       15.40     14.42 o 
   4   9  15      191.84      224.07     34.89 o 
   5   9  15      177.50      151.53     33.22 o 
  -6  10  15       75.71       87.46     29.78 o 
  -5  10  15        5.74       16.08     16.57 o 
  -4  10  15       15.46       14.63     15.74 o 
  -3  10  15      108.94      118.25     27.94 o 
  -2  10  15      116.37      169.02     29.50 o 
  -1  10  15      475.92      459.02     31.62 o 
   0  10  15       49.02       46.40     18.32 o 
   1  10  15      485.60      545.23     38.01 o 
   2  10  15       30.33       48.50     18.88 o 
   3  10  15       79.53      115.55     31.20 o 
   4  10  15      118.06      174.84     33.33 o 
   5  10  15        6.01        0.00     19.56 o 
  -5  11  15       28.19       27.92     19.44 o 
  -4  11  15       25.07       25.99     17.61 o 
  -3  11  15      361.65      317.84     29.68 o 
  -2  11  15        0.91       41.96     21.83 o 
  -1  11  15        4.59        0.00     28.32 o 
   0  11  15       73.83       74.70     23.54 o 
   1  11  15        1.17       16.01     19.69 o 
   2  11  15        6.76       14.96     15.25 o 
   3  11  15       79.51       99.24     28.99 o 
   4  11  15        7.50        0.00     19.39 o 
  -5  12  15       63.34       46.45     22.23 o 
  -4  12  15        0.78        9.95     19.20 o 
  -3  12  15      157.47      123.92     29.32 o 
  -2  12  15       16.74        0.00     16.76 o 
  -1  12  15       70.50       68.27     25.15 o 
   0  12  15       89.30       88.79     28.54 o 
   1  12  15        1.06       13.40     15.58 o 
   2  12  15       31.47       16.16     15.99 o 
   3  12  15       39.74        0.00     19.54 o 
   4  12  15       20.39       59.99     28.06 o 
  -4  13  15        6.07       28.95     22.55 o 
  -3  13  15       11.54       15.59     20.21 o 
  -2  13  15        3.49        0.00     14.18 o 
  -1  13  15        4.41       33.70     20.32 o 
   0  13  15       56.30       25.60     15.91 o 
   1  13  15       36.91       54.34     32.89 o 
   2  13  15        1.61       15.30     21.30 o 
   3  13  15       74.58       87.65     39.81 o 
  -4  14  15       11.27        0.00     20.30 o 
  -3  14  15       10.07       33.07     36.83 o 
  -2  14  15        0.81       34.58     23.47 o 
  -1  14  15       22.79        0.00     17.17 o 
   0  14  15        3.91       32.21     20.11 o 
   1  14  15       28.26       34.70     17.97 o 
   2  14  15        0.12       13.98     20.84 o 
   3  14  15       10.46       56.20     35.12 o 
  -3  15  15        5.86       28.22     24.51 o 
  -2  15  15       32.13       34.25     22.66 o 
  -1  15  15        1.29        0.00     17.13 o 
   0  15  15        2.96        9.76     19.29 o 
   1  15  15       30.48        1.80     17.40 o 
   2  15  15       68.68       28.55     36.63 o 
  -1  16  15        0.75        3.11     21.26 o 
   0  16  15        0.17        0.00     24.05 o 
   1  16  15        0.52        8.30     23.51 o 
  -6   0  16       23.99       23.16     30.68 o 
  -4   0  16        0.03        0.98     22.05 o 
  -2   0  16        2.06        6.88     25.67 o 
   0   0  16        7.47        4.68     11.10 o 
   2   0  16       62.54       60.05     19.13 o 
   4   0  16        3.62        0.00     29.46 o 
   6   0  16        4.05       10.58     37.85 o 
  -7   1  16        4.46       18.22     26.81 o 
  -6   1  16        5.56       20.22     33.18 o 
  -5   1  16       36.24       66.75     25.75 o 
  -4   1  16       74.05       56.57     15.89 o 
  -3   1  16        2.90        3.64      8.15 o 
  -2   1  16      306.15      306.22     19.71 o 
  -1   1  16      374.57      380.15     29.31 o 
   0   1  16        0.02       10.74      8.56 o 
   1   1  16       14.20       35.80     11.69 o 
   2   1  16       92.41       97.33     16.70 o 
   3   1  16       96.27      106.99     20.21 o 
   4   1  16      177.58      176.65     21.62 o 
   5   1  16        1.62        5.70     24.81 o 
   6   1  16       34.69       46.74     22.74 o 
  -7   2  16        5.23        9.00     21.74 o 
  -6   2  16        1.01       62.46     45.74 o 
  -5   2  16      113.79      156.28     30.63 o 
  -4   2  16      114.64      119.30     22.95 o 
  -3   2  16      145.18      126.23     13.93 o 
  -2   2  16       13.33       19.24      9.96 o 
  -1   2  16        7.06       22.90     13.01 o 
   0   2  16       48.86       39.49     11.79 o 
   1   2  16      192.28      192.37     17.34 o 
   2   2  16       11.07       37.18     23.37 o 
   3   2  16       90.49      114.39     23.59 o 
   4   2  16        0.71        3.59     12.02 o 
   5   2  16        2.99       51.06     22.00 o 
   6   2  16       77.98       57.80     25.88 o 
  -7   3  16       37.73       95.67     36.98 o 
  -6   3  16       79.89       98.95     34.92 o 
  -5   3  16       93.97       75.73     17.36 o 
  -4   3  16       82.84      105.16     19.77 o 
  -3   3  16       16.77       56.54     24.61 o 
  -2   3  16       93.13      135.21     21.71 o 
  -1   3  16      128.00      129.64     19.13 o 
   0   3  16       30.04       55.11     13.21 o 
   1   3  16        1.61        3.41     14.82 o 
   2   3  16        3.49       16.76     13.48 o 
   3   3  16       30.32        1.07     14.23 o 
   4   3  16        7.26       33.51     21.00 o 
   5   3  16       21.88       54.44     17.61 o 
   6   3  16        1.17       15.44     24.74 o 
  -6   4  16        0.02       68.27     47.33 o 
  -5   4  16       77.82       86.67     28.31 o 
  -4   4  16       25.44       41.16     15.28 o 
  -3   4  16       21.48       21.83     13.50 o 
  -2   4  16      107.91      131.53     17.33 o 
  -1   4  16       43.17       34.37     10.64 o 
   0   4  16       36.74       88.99     30.95 o 
   1   4  16       18.80       23.22     14.15 o 
   2   4  16      436.22      432.25     33.29 o 
   3   4  16      259.44      284.24     26.91 o 
   4   4  16        0.60       28.39     15.95 o 
   5   4  16        5.08        0.00     13.71 o 
   6   4  16        1.26        0.00     28.32 o 
  -6   5  16       21.01       34.41     22.55 o 
  -5   5  16       75.72       83.34     21.35 o 
  -4   5  16       15.82        2.97     15.80 o 
  -3   5  16        2.87        0.00      9.47 o 
  -2   5  16       59.23       81.15     26.88 o 
  -1   5  16       65.65       45.95     15.28 o 
   0   5  16        1.73        0.00     12.59 o 
   1   5  16      155.48      158.85     22.50 o 
   2   5  16      303.11      319.77     28.13 o 
   3   5  16      357.96      353.13     31.76 o 
   4   5  16        0.09        5.85     15.47 o 
   5   5  16       17.78       76.35     28.78 o 
   6   5  16        0.14        0.00     19.72 o 
  -6   6  16        1.23       56.05     56.57 o 
  -5   6  16        0.13        0.00     14.86 o 
  -4   6  16        0.93       11.02     13.04 o 
  -3   6  16        0.10       10.23     14.90 o 
  -2   6  16       34.76       73.22     28.10 o 
  -1   6  16        4.56        4.88     12.86 o 
   0   6  16      289.58      313.59     29.33 o 
   1   6  16      371.79      371.22     29.35 o 
   2   6  16       33.98       26.19     15.89 o 
   3   6  16      199.09      198.47     25.54 o 
   4   6  16       22.58       23.82     16.50 o 
   5   6  16       56.40       36.48     25.27 o 
  -6   7  16        0.48        2.46     13.43 o 
  -5   7  16       35.78       22.74     16.84 o 
  -4   7  16       45.52       70.26     20.11 o 
  -3   7  16       21.16       45.45     19.30 o 
  -2   7  16       25.71        5.77     12.16 o 
  -1   7  16        3.60        0.00     13.27 o 
   0   7  16        1.56        0.00     18.95 o 
   1   7  16       29.16       31.34     16.87 o 
   2   7  16       19.18       29.66     15.48 o 
   3   7  16       64.25       83.46     29.49 o 
   4   7  16       47.55       18.10     18.86 o 
   5   7  16        3.07        3.98     17.11 o 
  -6   8  16        0.10       12.89     17.61 o 
  -5   8  16      118.35      100.93     26.44 o 
  -4   8  16        4.10       20.16     15.74 o 
  -3   8  16        1.02        0.00     10.48 o 
  -2   8  16      105.18       97.80     17.49 o 
  -1   8  16       70.16      131.10     55.76 o 
   0   8  16      172.37      170.07     26.04 o 
   1   8  16      132.20      127.35     21.90 o 
   2   8  16        0.01        0.00     14.00 o 
   3   8  16       18.51       64.92     19.99 o 
   4   8  16       50.90       69.15     26.19 o 
   5   8  16       35.00       87.59     52.66 o 
  -5   9  16        0.35        0.00     15.73 o 
  -4   9  16       18.73        1.44     18.64 o 
  -3   9  16      101.75       90.86     18.92 o 
  -2   9  16        1.64        0.00     13.18 o 
  -1   9  16        9.87        6.54     18.02 o 
   0   9  16       10.56       26.27     25.19 o 
   1   9  16       69.59       51.35     18.46 o 
   2   9  16        1.03       53.39     37.71 o 
   3   9  16        1.95        0.00     15.07 o 
   4   9  16        3.88        0.00     20.64 o 
   5   9  16       18.72       31.64     34.45 o 
  -5  10  16       22.64       29.43     24.22 o 
  -4  10  16        6.68        0.67     15.02 o 
  -3  10  16       65.95       32.83     18.11 o 
  -2  10  16        0.83        0.00     14.90 o 
  -1  10  16       27.09       40.90     23.69 o 
   0  10  16       10.87       14.00     13.35 o 
   1  10  16        2.28        6.83     17.34 o 
   2  10  16       37.02       65.13     34.51 o 
   3  10  16        0.93       35.07     23.97 o 
   4  10  16      101.30      397.60    163.87 o 
  -5  11  16        0.02        0.00     15.26 o 
  -4  11  16       15.54        8.71     18.40 o 
  -3  11  16       15.84        7.18     28.41 o 
  -2  11  16       10.48       36.74     36.26 o 
  -1  11  16       24.54       57.74     25.01 o 
   0  11  16        0.01       31.07     21.09 o 
   1  11  16        0.36        5.34     13.75 o 
   2  11  16       22.62       21.40     16.26 o 
   3  11  16        4.33       15.56     20.46 o 
   4  11  16       64.10       53.51     27.77 o 
  -4  12  16       15.36       45.34     25.50 o 
  -3  12  16        0.04        0.00     20.55 o 
  -2  12  16        0.09       11.62     18.95 o 
  -1  12  16        7.77        0.00     16.55 o 
   0  12  16        0.67       55.61     22.83 o 
   1  12  16       20.74       68.89     25.70 o 
   2  12  16        4.17        0.07     17.54 o 
   3  12  16        0.49        0.00     20.86 o 
  -4  13  16        8.20       42.68     26.34 o 
  -3  13  16        0.23        0.00     19.70 o 
  -2  13  16        0.25        0.00     22.23 o 
  -1  13  16        0.18       13.40     19.06 o 
   0  13  16       27.10       53.41     23.81 o 
   1  13  16       50.92       26.74     16.98 o 
   2  13  16        0.48       26.48     41.89 o 
   3  13  16        6.91       13.34     25.13 o 
  -3  14  16        4.00       16.14     23.09 o 
  -2  14  16       21.86       38.48     24.09 o 
  -1  14  16       23.38       21.00     21.44 o 
   0  14  16       89.17       85.08     36.42 o 
   1  14  16       28.14       20.53     20.97 o 
   2  14  16        3.19       16.42     22.52 o 
  -2  15  16       64.48      109.85     47.14 o 
  -1  15  16        1.35        7.15     17.85 o 
   0  15  16       53.98       35.92     23.52 o 
   1  15  16        0.52        0.00     23.46 o 
  -5   0  17        6.29       22.91     29.08 o 
  -3   0  17        2.80        0.00     11.83 o 
  -1   0  17       58.85       59.62     17.96 o 
   1   0  17       36.81       34.73     18.54 o 
   3   0  17        4.69       51.83     34.24 o 
   5   0  17       19.04       68.76     35.05 o 
  -6   1  17        2.91       13.96     20.78 o 
  -5   1  17       25.68       53.87     24.36 o 
  -4   1  17       75.21      107.45     25.20 o 
  -3   1  17        0.66        0.00      7.53 o 
  -2   1  17       19.44       29.82     11.10 o 
  -1   1  17        2.01       23.15     11.68 o 
   0   1  17        2.75        0.54      7.36 o 
   1   1  17       36.82       73.23     18.48 o 
   2   1  17        3.76        6.46     18.02 o 
   3   1  17       18.56        7.62     12.31 o 
   4   1  17        0.00        0.00     15.95 o 
   5   1  17        5.83        8.65     16.92 o 
   6   1  17        2.43        0.00     19.54 o 
  -6   2  17       16.23        0.00     15.45 o 
  -5   2  17      111.32      121.88     29.77 o 
  -4   2  17       10.49       28.30     15.58 o 
  -3   2  17        6.37        0.00     12.66 o 
  -2   2  17       65.35      103.05     13.51 o 
  -1   2  17       53.99       86.54     13.48 o 
   0   2  17        7.98        6.93      8.99 o 
   1   2  17       53.74       98.60     18.10 o 
   2   2  17        0.74        0.00     10.93 o 
   3   2  17       33.14       61.87     16.99 o 
   4   2  17       14.98       31.29     16.13 o 
   5   2  17        3.89       27.85     20.61 o 
  -6   3  17       21.30        4.13     18.38 o 
  -5   3  17       29.96        8.55     18.70 o 
  -4   3  17       39.64       50.36     16.27 o 
  -3   3  17        4.52        0.00     10.91 o 
  -2   3  17       59.48       82.96     13.73 o 
  -1   3  17       77.92       83.29     13.52 o 
   0   3  17       11.26       26.28     10.39 o 
   1   3  17       13.09       34.69     24.56 o 
   2   3  17       12.54       22.57     21.32 o 
   3   3  17        0.82        7.52     13.15 o 
   4   3  17        0.00        9.58     12.40 o 
   5   3  17       21.29       44.32     23.27 o 
  -6   4  17        4.80        0.00     20.75 o 
  -5   4  17        6.18       19.90     23.01 o 
  -4   4  17       29.28       14.43     13.86 o 
  -3   4  17        0.26       19.73     24.37 o 
  -2   4  17       34.78       71.39     37.37 o 
  -1   4  17      388.13      321.69     21.67 o 
   0   4  17        2.54        4.13     11.49 o 
   1   4  17       43.91       70.83     18.28 o 
   2   4  17        3.37        6.08     12.21 o 
   3   4  17       11.98       29.11     17.17 o 
   4   4  17       31.84       28.72     19.98 o 
   5   4  17        8.45        1.18     15.69 o 
  -6   5  17        1.49        1.14     22.25 o 
  -5   5  17       33.13       49.35     19.18 o 
  -4   5  17        0.02       14.40     24.15 o 
  -3   5  17       18.42        2.47     11.67 o 
  -2   5  17       81.98      105.21     18.30 o 
  -1   5  17       30.36       45.56     14.65 o 
   0   5  17        0.47       22.00     13.12 o 
   1   5  17       91.51      114.49     23.97 o 
   2   5  17       62.04      100.97     21.88 o 
   3   5  17      147.37      169.43     25.01 o 
   4   5  17       18.59       35.15     19.32 o 
   5   5  17       15.96       31.44     21.50 o 
  -6   6  17       27.51       13.77     21.48 o 
  -5   6  17       21.79       15.59     16.45 o 
  -4   6  17        3.04        0.00     13.85 o 
  -3   6  17       42.34       41.25     15.75 o 
  -2   6  17      208.49      170.34     20.78 o 
  -1   6  17      110.29      113.06     20.01 o 
   0   6  17      472.56      533.36     51.72 o 
   1   6  17       19.94        0.00     12.27 o 
   2   6  17       98.11      145.68     23.42 o 
   3   6  17       15.95       55.74     22.64 o 
   4   6  17       26.95       42.52     18.59 o 
   5   6  17        0.47       16.08     24.60 o 
  -6   7  17        1.23        8.64     20.57 o 
  -5   7  17       37.47       36.71     24.08 o 
  -4   7  17        0.12       20.84     16.50 o 
  -3   7  17        1.79       27.40     22.53 o 
  -2   7  17      347.26      426.93     39.25 o 
  -1   7  17       39.50       51.31     16.34 o 
   0   7  17      480.25      568.16     44.74 o 
   1   7  17       15.27       42.38     22.31 o 
   2   7  17      145.96      128.02     25.65 o 
   3   7  17        0.31        9.01     15.37 o 
   4   7  17       81.41       78.20     29.78 o 
   5   7  17       15.90       15.63     22.00 o 
  -5   8  17       13.65       12.56     16.64 o 
  -4   8  17       49.51       51.66     26.67 o 
  -3   8  17        7.25       22.43     15.30 o 
  -2   8  17        8.40        0.00     16.97 o 
  -1   8  17       81.01      122.85     26.66 o 
   0   8  17      221.36      212.62     25.24 o 
   1   8  17       15.42       32.29     17.78 o 
   2   8  17       72.01       47.15     19.68 o 
   3   8  17        0.92       25.34     17.75 o 
   4   8  17       12.29       14.67     20.60 o 
  -5   9  17      136.44      149.05     27.66 o 
  -4   9  17        8.18        2.29     11.96 o 
  -3   9  17      119.20      138.84     31.90 o 
  -2   9  17        2.88        0.00     16.10 o 
  -1   9  17        5.56        2.26     15.33 o 
   0   9  17      105.53       72.58     20.36 o 
   1   9  17      142.81      162.27     25.35 o 
   2   9  17      408.01      448.08     39.50 o 
   3   9  17        6.48       13.35     15.97 o 
   4   9  17      283.10      317.89     51.26 o 
  -5  10  17        0.00       19.93     19.22 o 
  -4  10  17        1.76        8.71     20.53 o 
  -3  10  17        0.04       17.85     23.35 o 
  -2  10  17      428.19      464.29     46.36 o 
  -1  10  17       62.28       73.68     25.94 o 
   0  10  17       36.05       13.83     14.17 o 
   1  10  17       16.12       48.08     19.40 o 
   2  10  17      137.73      145.85     27.65 o 
   3  10  17      195.49      215.67     38.10 o 
   4  10  17       79.19      100.86     55.54 o 
  -4  11  17        7.74        9.44     20.30 o 
  -3  11  17      122.24      103.15     30.16 o 
  -2  11  17       11.79        8.22     19.07 o 
  -1  11  17        4.00       16.04     31.10 o 
   0  11  17        2.83       39.96     26.01 o 
   1  11  17        7.46       33.25     18.28 o 
   2  11  17       12.09        0.00     13.27 o 
   3  11  17       19.76        3.86     18.02 o 
  -4  12  17        0.30       53.60     28.33 o 
  -3  12  17       37.61       62.15     40.22 o 
  -2  12  17        5.34      115.22     66.74 o 
  -1  12  17       27.26       30.59     21.22 o 
   0  12  17        4.69       51.40     30.21 o 
   1  12  17       33.03       36.86     19.21 o 
   2  12  17        0.11       30.10     25.48 o 
   3  12  17       45.75       64.59     33.91 o 
  -3  13  17       27.30       49.31     27.32 o 
  -2  13  17        1.08       10.12     27.74 o 
  -1  13  17        0.90        0.00     22.02 o 
   0  13  17        0.07       42.74     24.98 o 
   1  13  17       12.28       35.65     19.12 o 
   2  13  17        8.04        0.00     18.98 o 
  -2  14  17        0.32       27.70     47.27 o 
  -1  14  17        0.40       34.91     25.79 o 
   0  14  17        0.86        1.55     19.43 o 
   1  14  17        6.80        5.58     23.69 o 
  -6   0  18        4.88       36.33     42.24 o 
  -4   0  18      101.49       67.28     85.85 o 
  -2   0  18      200.73      171.42     23.21 o 
   0   0  18       17.51      111.88     21.94 o 
   2   0  18        2.94       13.84     34.24 o 
   4   0  18       98.86       88.73     56.78 o 
  -6   1  18       39.86       62.11     29.20 o 
  -5   1  18        3.52        0.00     20.80 o 
  -4   1  18       34.13       19.64     19.52 o 
  -3   1  18        0.84        0.00     12.65 o 
  -2   1  18      122.19      132.20     15.59 o 
  -1   1  18        6.23       28.01     20.61 o 
   0   1  18        0.46        2.36     10.48 o 
   1   1  18       21.08       27.92     16.06 o 
   2   1  18        9.81       19.30     14.66 o 
   3   1  18        7.93        0.00     18.40 o 
   4   1  18        0.48        9.52     21.51 o 
   5   1  18      114.73       67.35     28.75 o 
  -6   2  18        3.13       10.28     22.31 o 
  -5   2  18       34.22       99.62     30.14 o 
  -4   2  18        3.88        0.00     12.27 o 
  -3   2  18      110.97       96.22     22.10 o 
  -2   2  18       16.38       48.90     21.78 o 
  -1   2  18      161.13      160.34     17.41 o 
   0   2  18        1.31        7.09      8.49 o 
   1   2  18      134.92      203.41     25.18 o 
   2   2  18       42.30       70.25     17.94 o 
   3   2  18        5.96        0.00     15.28 o 
   4   2  18       11.55       27.39     24.22 o 
   5   2  18       25.74        0.00     18.14 o 
  -6   3  18        2.98        0.00     20.70 o 
  -5   3  18        6.71       36.60     24.49 o 
  -4   3  18       14.13       29.96     15.99 o 
  -3   3  18       35.21       33.89     21.21 o 
  -2   3  18        1.75        0.00      9.35 o 
  -1   3  18      165.09      149.06     19.13 o 
   0   3  18        3.87       61.40     19.80 o 
   1   3  18       27.95       16.61     20.68 o 
   2   3  18       12.48        7.41     13.18 o 
   3   3  18       41.05       27.28     16.18 o 
   4   3  18       25.49        0.00     17.69 o 
   5   3  18       38.76       19.09     22.33 o 
  -6   4  18        5.25       21.31     23.39 o 
  -5   4  18       31.06       88.64     50.60 o 
  -4   4  18      153.88      126.12     28.07 o 
  -3   4  18        0.78        0.00     12.31 o 
  -2   4  18       25.14       27.98     15.41 o 
  -1   4  18        6.10        0.00      9.72 o 
   0   4  18      125.95      147.82     22.49 o 
   1   4  18      122.89      108.80     21.21 o 
   2   4  18       20.48       24.00     16.32 o 
   3   4  18       63.91      129.99     27.96 o 
   4   4  18        4.32       29.08     17.98 o 
   5   4  18        1.07       22.65     28.78 o 
  -5   5  18      111.23      145.23     32.29 o 
  -4   5  18       60.08       87.41     24.08 o 
  -3   5  18        0.15       17.11     16.20 o 
  -2   5  18        3.22       23.56     14.43 o 
  -1   5  18       30.25       39.72     14.46 o 
   0   5  18      139.54      178.31     23.13 o 
   1   5  18       51.41       53.61     19.55 o 
   2   5  18       46.42       42.55     19.94 o 
   3   5  18       87.51      109.06     23.79 o 
   4   5  18        0.12       15.37     25.11 o 
   5   5  18        1.08       93.79     38.69 o 
  -5   6  18       59.34       55.34     21.06 o 
  -4   6  18       68.68       72.37     20.12 o 
  -3   6  18        0.13        0.00     12.12 o 
  -2   6  18       23.55        2.33     16.13 o 
  -1   6  18        0.83       16.12     14.42 o 
   0   6  18        5.16       20.04     19.10 o 
   1   6  18        4.90        8.74     16.14 o 
   2   6  18      186.37      160.77     26.17 o 
   3   6  18        6.09        4.18     13.33 o 
   4   6  18       56.14       84.15     26.24 o 
  -5   7  18        0.47        0.00     20.87 o 
  -4   7  18       33.40       80.46     29.80 o 
  -3   7  18       31.47       17.37     12.06 o 
  -2   7  18       10.78       30.59     20.62 o 
  -1   7  18        0.56       20.52     20.10 o 
   0   7  18       27.02       52.86     25.09 o 
   1   7  18       15.71       25.87     18.08 o 
   2   7  18      169.41      168.33     28.11 o 
   3   7  18        0.58       43.39     43.89 o 
   4   7  18       68.24       88.25     29.21 o 
  -5   8  18       14.24       11.89     16.63 o 
  -4   8  18        3.76        0.00     13.99 o 
  -3   8  18        0.22        8.27     18.73 o 
  -2   8  18        0.41        0.00     16.82 o 
  -1   8  18       32.45       16.96     18.39 o 
   0   8  18       14.54       95.69     48.80 o 
   1   8  18        2.56        4.45     14.00 o 
   2   8  18        5.69       32.96     22.77 o 
   3   8  18       22.78        0.00     15.34 o 
   4   8  18      121.43      138.00     35.01 o 
  -4   9  18        0.19        4.82     15.83 o 
  -3   9  18       61.28       70.25     28.20 o 
  -2   9  18      247.04      251.39     37.24 o 
  -1   9  18       14.93       24.46     20.02 o 
   0   9  18        3.01        9.49     13.13 o 
   1   9  18       17.48       16.73     15.55 o 
   2   9  18       72.25      121.57     41.40 o 
   3   9  18       69.74      151.58     56.99 o 
   4   9  18       41.04       79.08     29.91 o 
  -4  10  18        2.94        0.04     16.07 o 
  -3  10  18       94.55       60.61     44.41 o 
  -2  10  18       74.88       80.34     36.30 o 
  -1  10  18        1.64        0.00     19.75 o 
   0  10  18       12.66       11.50     21.17 o 
   1  10  18        2.18        7.66     14.77 o 
   2  10  18       12.73       14.25     16.48 o 
   3  10  18        1.10        0.00     23.03 o 
  -3  11  18       94.49       51.96     26.30 o 
  -2  11  18       30.96       17.92     21.41 o 
  -1  11  18        0.31        0.00     20.50 o 
   0  11  18        3.90       57.08     45.34 o 
   1  11  18       25.28       27.48     18.04 o 
   2  11  18       16.27        4.44     22.85 o 
   3  11  18        0.07        0.97     18.04 o 
  -3  12  18        1.43       35.03     25.02 o 
  -2  12  18        1.87        2.42     17.97 o 
  -1  12  18        3.07        0.00     22.40 o 
   0  12  18        1.01        1.34     15.30 o 
   1  12  18       43.50       87.08     24.42 o 
   2  12  18        7.22        0.00     20.67 o 
  -2  13  18        1.58       20.06     22.90 o 
  -1  13  18        0.14       46.15     25.07 o 
   0  13  18        6.31       20.81     20.60 o 
   1  13  18       71.39       41.62     35.81 o 
  -5   0  19        0.14      313.16    209.44 o 
  -3   0  19        3.70        0.00     14.22 o 
  -1   0  19        0.01        0.00     11.77 o 
   1   0  19        0.06        4.90     39.31 o 
   3   0  19        8.02        2.91     25.18 o 
  -5   1  19        3.38       68.69     28.50 o 
  -4   1  19       35.48       67.68     36.55 o 
  -3   1  19        7.31        0.00      9.95 o 
  -2   1  19       11.97        0.00      9.83 o 
  -1   1  19       11.43       13.44      9.53 o 
   0   1  19        1.39        7.70     10.34 o 
   1   1  19       38.66       42.23     18.02 o 
   2   1  19       30.64       72.47     38.27 o 
   3   1  19        2.33       16.72     19.48 o 
   4   1  19        0.30       66.42     54.88 o 
  -5   2  19       11.58       16.52     32.75 o 
  -4   2  19        4.79        0.00     13.20 o 
  -3   2  19        1.68        9.56     12.23 o 
  -2   2  19       55.32       57.23     17.84 o 
  -1   2  19        6.49       17.93     10.97 o 
   0   2  19       15.80       13.46     12.02 o 
   1   2  19       17.82       18.68     15.57 o 
   2   2  19        6.15       29.32     17.91 o 
   3   2  19        4.51        0.00     20.44 o 
   4   2  19        5.61       31.43     23.56 o 
  -5   3  19        0.10       40.20     33.54 o 
  -4   3  19        5.99       22.75     19.35 o 
  -3   3  19        7.68        1.68     10.19 o 
  -2   3  19       32.48       23.18     11.42 o 
  -1   3  19       50.84       67.23     24.84 o 
   0   3  19       18.41       13.71     13.91 o 
   1   3  19        6.75       19.81     16.06 o 
   2   3  19       30.72       50.46     25.23 o 
   3   3  19        8.75      214.57    108.80 o 
   4   3  19        2.62        8.53     17.99 o 
  -5   4  19        0.75        0.00     17.16 o 
  -4   4  19        1.94        0.00     13.39 o 
  -3   4  19        3.15       13.44     13.55 o 
  -2   4  19       14.58       16.20     13.99 o 
  -1   4  19        5.51        3.08     13.26 o 
   0   4  19       33.23       24.32     14.32 o 
   1   4  19       33.62       27.74     16.31 o 
   2   4  19       13.27       17.84     17.43 o 
   3   4  19       69.20      109.38     24.10 o 
   4   4  19        1.16        0.00     23.14 o 
  -5   5  19       18.74       37.79     25.90 o 
  -4   5  19        0.42       12.16     14.44 o 
  -3   5  19        0.00        8.51     13.56 o 
  -2   5  19        2.78       16.84     18.01 o 
  -1   5  19        1.54       14.70     23.43 o 
   0   5  19       12.21       20.42     14.40 o 
   1   5  19      613.37      562.62     40.84 o 
   2   5  19       22.82       68.25     21.67 o 
   3   5  19       45.73       61.34     21.99 o 
   4   5  19       12.14        0.00     17.41 o 
  -5   6  19       28.32       33.67     23.54 o 
  -4   6  19        0.15        5.06     15.61 o 
  -3   6  19        0.28       13.50     12.70 o 
  -2   6  19        0.01       15.15     18.64 o 
  -1   6  19       15.28       28.84     17.28 o 
   0   6  19        8.83       20.24     16.82 o 
   1   6  19      248.37      238.35     29.16 o 
   2   6  19       70.76       67.05     23.21 o 
   3   6  19       35.05       60.98     21.79 o 
   4   6  19       90.79       88.55     30.60 o 
  -4   7  19        4.11        5.63     15.06 o 
  -3   7  19        3.86       13.07     18.77 o 
  -2   7  19       19.72       19.85     23.26 o 
  -1   7  19        7.70        4.41     15.91 o 
   0   7  19        3.90        0.00     13.42 o 
   1   7  19       72.14      103.35     25.54 o 
   2   7  19       94.96       81.33     25.08 o 
   3   7  19        4.24        0.00     21.55 o 
   4   7  19      149.44      136.69     34.76 o 
  -4   8  19        0.98        5.27     17.77 o 
  -3   8  19      169.89      139.07     31.98 o 
  -2   8  19      165.25      211.29     39.91 o 
  -1   8  19        0.12        8.81     18.67 o 
   0   8  19       36.72       69.05     28.66 o 
   1   8  19        4.23        5.07     13.60 o 
   2   8  19      501.26      543.55     44.51 o 
   3   8  19       11.45       22.85     19.93 o 
  -4   9  19       71.58       14.59     21.55 o 
  -3   9  19       40.49       39.79     26.99 o 
  -2   9  19       13.84        0.00     16.64 o 
  -1   9  19       73.62       28.12     23.00 o 
   0   9  19       83.68       74.84     26.85 o 
   1   9  19       41.91       45.46     20.07 o 
   2   9  19       84.79       98.94     24.94 o 
   3   9  19       53.97      101.67     30.46 o 
  -3  10  19       37.32       15.75     21.75 o 
  -2  10  19      230.45      160.74     33.46 o 
  -1  10  19       14.77       15.07     20.14 o 
   0  10  19        7.87       12.05     20.10 o 
   1  10  19        0.47        0.00     14.12 o 
   2  10  19       21.03       32.45     19.84 o 
  -2  11  19        0.51        8.29     20.89 o 
  -1  11  19       12.31       10.83     21.92 o 
   0  11  19        5.64       37.77     40.49 o 
   1  11  19        7.36       23.27     18.72 o 
  -1  12  19        2.93        9.78     20.58 o 
   0  12  19       30.19        2.02     16.90 o 
  -4   0  20        0.01       65.22     88.48 o 
  -2   0  20      137.40       77.59     29.27 o 
   0   0  20       31.96       64.92     22.94 o 
   2   0  20        3.81       18.07     29.78 o 
   4   0  20        3.72        1.94     23.96 o 
  -5   1  20       12.50       11.89     20.34 o 
  -4   1  20        7.31        7.01     16.82 o 
  -3   1  20       11.01        5.50     16.70 o 
  -2   1  20        2.27        5.89     12.96 o 
  -1   1  20       15.08       28.51     12.19 o 
   0   1  20       65.17       59.36     16.40 o 
   1   1  20        5.42        1.79     16.60 o 
   2   1  20       27.20        7.26     17.82 o 
   3   1  20       12.48       50.81     30.33 o 
   4   1  20        0.53        0.00     19.19 o 
  -5   2  20      101.71      126.03     32.01 o 
  -4   2  20        9.07        0.00     15.28 o 
  -3   2  20        2.85        0.00     11.38 o 
  -2   2  20        2.33       34.94     14.49 o 
  -1   2  20       43.63       38.61     15.63 o 
   0   2  20        8.99       30.80     22.48 o 
   1   2  20      200.51      213.07     50.43 o 
   2   2  20      145.88      184.63     34.98 o 
   3   2  20        0.01        0.00     20.34 o 
   4   2  20        2.88       48.41     30.56 o 
  -5   3  20        0.88        3.27     19.05 o 
  -4   3  20        0.28      143.08     71.49 o 
  -3   3  20        4.70       11.94     13.47 o 
  -2   3  20       22.75        7.71     10.88 o 
  -1   3  20       38.54       56.11     18.20 o 
   0   3  20       19.48       20.14     14.60 o 
   1   3  20       21.67       59.27     20.11 o 
   2   3  20      121.29       70.40     22.15 o 
   3   3  20        0.07        9.88     20.09 o 
   4   3  20        2.17       35.86     25.04 o 
  -4   4  20       12.37       29.24     30.10 o 
  -3   4  20        1.45        0.00     12.83 o 
  -2   4  20        3.26        0.00     18.98 o 
  -1   4  20        3.87        9.07     20.39 o 
   0   4  20      111.91      112.03     22.70 o 
   1   4  20       23.95        0.00     14.23 o 
   2   4  20       23.28       32.33     18.36 o 
   3   4  20       36.66        0.00     22.67 o 
   4   4  20        8.69        6.44     21.53 o 
  -4   5  20       10.46        0.00     14.48 o 
  -3   5  20       24.09       25.46     22.53 o 
  -2   5  20        7.62       56.46     36.26 o 
  -1   5  20        0.64        0.00     12.43 o 
   0   5  20        4.61       23.01     28.97 o 
   1   5  20        3.02       14.20     15.84 o 
   2   5  20       23.38       19.01     18.71 o 
   3   5  20       95.36       73.18     24.25 o 
  -4   6  20       30.89       42.24     32.41 o 
  -3   6  20       14.28       45.17     23.18 o 
  -2   6  20       14.83        2.44     16.06 o 
  -1   6  20        0.01        0.00     18.81 o 
   0   6  20        1.30        0.00     14.80 o 
   1   6  20       55.36       69.59     22.08 o 
   2   6  20       37.91       32.75     20.35 o 
   3   6  20       29.15       54.94     24.40 o 
  -4   7  20       95.40       51.90     26.20 o 
  -3   7  20       73.04       72.57     26.25 o 
  -2   7  20       59.78       90.07     28.16 o 
  -1   7  20        1.68        0.00     17.92 o 
   0   7  20        1.35        0.00     19.84 o 
   1   7  20       71.97       57.81     22.30 o 
   2   7  20       32.02       36.07     21.55 o 
   3   7  20        2.61        8.04     29.30 o 
  -3   8  20        0.35        4.13     19.50 o 
  -2   8  20       31.15       31.97     29.20 o 
  -1   8  20       31.69       25.74     23.39 o 
   0   8  20       49.22       64.95     25.76 o 
   1   8  20       34.83       14.70     17.30 o 
   2   8  20        0.76        9.26     16.39 o 
  -3   9  20       77.23       64.87     30.81 o 
  -2   9  20       98.06       86.65     29.65 o 
  -1   9  20        0.26       15.80     20.65 o 
   0   9  20        0.01        0.00     28.10 o 
   1   9  20        3.15        2.30     14.35 o 
   2   9  20        4.00        0.00     14.29 o 
  -2  10  20       40.24        0.00     18.99 o 
  -1  10  20       14.04       20.42     21.77 o 
   0  10  20        0.96        0.00     20.02 o 
   1  10  20        3.88       30.73     23.42 o 
  -3   0  21        1.14       15.78     24.65 o 
  -1   0  21       14.97       22.29     15.72 o 
   1   0  21        6.67        3.15     23.51 o 
   3   0  21       17.35      248.59    180.96 o 
  -4   1  21        3.45        6.00     18.86 o 
  -3   1  21        3.28       29.88     39.55 o 
  -2   1  21       47.30        8.44     13.08 o 
  -1   1  21        3.64       42.84     34.31 o 
   0   1  21        1.93        0.00     11.84 o 
   1   1  21       13.78       22.85     21.48 o 
   2   1  21        7.72        7.98     20.52 o 
   3   1  21        4.05        0.00     21.52 o 
  -4   2  21        3.90        4.79     15.55 o 
  -3   2  21        2.62        0.00     14.05 o 
  -2   2  21       15.11       27.32     13.82 o 
  -1   2  21       42.39       30.31     15.42 o 
   0   2  21        0.15       11.16     13.63 o 
   1   2  21       10.49       45.36     22.80 o 
   2   2  21       12.72        7.94     20.34 o 
   3   2  21       25.75        0.00     21.64 o 
  -4   3  21        5.93        0.00     17.97 o 
  -3   3  21        0.76        0.00     13.83 o 
  -2   3  21        5.22        0.00     19.06 o 
  -1   3  21       11.22       11.34     13.11 o 
   0   3  21        9.91        4.51     15.38 o 
   1   3  21        5.93       29.46     17.69 o 
   2   3  21       54.39       32.09     23.46 o 
   3   3  21        0.24        0.00     19.11 o 
  -4   4  21       12.47       11.90     18.88 o 
  -3   4  21        1.38       30.02     21.32 o 
  -2   4  21        4.95        0.00     15.35 o 
  -1   4  21        0.00        0.00     14.60 o 
   0   4  21       37.79        0.45     15.07 o 
   1   4  21        0.42        0.00     16.19 o 
   2   4  21       23.81       46.27     44.48 o 
   3   4  21       32.23       27.16     25.71 o 
  -3   5  21        5.57       43.13     25.88 o 
  -2   5  21        0.39       31.56     35.63 o 
  -1   5  21        1.89        8.80     16.06 o 
   0   5  21        0.02       16.83     16.27 o 
   1   5  21        0.08        0.00     17.38 o 
   2   5  21       61.70       40.09     21.02 o 
  -3   6  21        1.73       23.70     24.39 o 
  -2   6  21        3.18        0.00     18.76 o 
  -1   6  21       42.11       38.03     22.23 o 
   0   6  21        0.21        0.00     15.07 o 
   1   6  21       44.06       29.77     19.33 o 
   2   6  21        3.07        0.00     17.69 o 
  -3   7  21        0.76       25.68     26.30 o 
  -2   7  21       95.81       62.03     46.98 o 
  -1   7  21       33.68       20.17     22.09 o 
   0   7  21        0.04       10.69     19.95 o 
   1   7  21        0.01        1.71     15.59 o 
   2   7  21       43.77       23.62     21.05 o 
  -2   8  21       29.31        1.27     17.48 o 
  -1   8  21        1.02        1.60     20.42 o 
   0   8  21       39.94       27.17     24.11 o 
   1   8  21       10.59        0.00     17.68 o 
  -1   9  21       30.80        4.55     19.24 o 
   0   9  21        1.27        0.81     19.14 o 
  -2   0  22        0.01        0.00     27.31 o 
   0   0  22       61.75       94.55     36.52 o 
   2   0  22        7.02        7.70     31.03 o 
  -3   1  22        4.82       39.49     20.88 o 
  -2   1  22        7.65       15.06     17.26 o 
  -1   1  22       34.24       22.44     19.34 o 
   0   1  22       21.62        2.59     17.42 o 
   1   1  22        0.71        0.00     19.70 o 
   2   1  22       75.15       91.88     37.60 o 
  -3   2  22       26.88       58.59     66.69 o 
  -2   2  22        9.16        1.22     12.83 o 
  -1   2  22       23.17       29.03     15.97 o 
   0   2  22        1.89        0.00     16.75 o 
   1   2  22        3.05        5.90     18.05 o 
   2   2  22       69.34       17.71     25.23 o 
  -3   3  22       27.33       18.08     25.45 o 
  -2   3  22        0.66       61.27     40.44 o 
  -1   3  22        3.93       31.07     19.89 o 
   0   3  22        2.89       23.80     16.72 o 
   1   3  22       83.51       92.75     36.41 o 
   2   3  22       58.58        0.00     19.15 o 
  -3   4  22        2.35       42.94     30.29 o 
  -2   4  22        3.80       25.52     20.07 o 
  -1   4  22        0.06       11.40     19.44 o 
   0   4  22       10.23        0.00     12.85 o 
   1   4  22       77.61      149.64     31.44 o 
  -2   5  22        5.81        0.00     16.00 o 
  -1   5  22        1.78       51.48     37.82 o 
   0   5  22        4.01        4.72     14.27 o 
   1   5  22        3.86        0.00     20.36 o 
  -2   6  22       44.29       84.81     29.24 o 
  -1   6  22        0.83       10.64     18.05 o 
   0   6  22        1.87        1.22     19.92 o 
   1   6  22        9.65       18.53     19.30 o 
  -1   0  23       23.60       46.52     39.41 o 
  -1   1  23        2.82       76.89     56.24 o 
   0   1  23        5.68        0.00     21.87 o 
  -1   2  23        1.11        0.00     20.07 o 
   0   2  23        2.10       13.17     20.32 o 
  -1   3  23        0.03        0.00     23.39 o 
   0   3  23        7.83        0.00     15.97 o 
                                                 
